# Supplementary material for: A Time Point Proteomic Analysis Reveals Protein Dynamics of Plasmodium Oocysts
Source: Mol Cell Proteomics. 2024 Feb 10;23(3):100736. doi: 10.1016/j.mcpro.2024.100736 (PMC10924140; doi:10.1016/j.mcpro.2024.100736)
Supplement: Supplemental Table S1 [file mmc3.xlsx]

## Sheet: Foglio1
Accession	Description	Exp. q-value: Combined	Sum PEP Score	Coverage [%]	# Peptides	# PSMs	# AAs	MW [kDa]	calc. pI	Score		Abundance value
												day5_1	day5_2	day5_3	day5_4		day8_1	day8_2	day8_3	day8_4		day12_1	day12_2	day12_3	day12_4
PBANKA_1464900.1-p1	transcript=PBANKA_1464900.1 | gene=PBANKA_1464900 | organism=Plasmodium_berghei_ANKA | gene_product=rhoptry neck protein 3, putative | transcript_product=rhoptry neck protein 3, putative | location=PbANKA_14_v3:2440321-2448235(-) | protein_length=2248 | sequence_SO=chromosome | SO=protein_coding | is_pseudo=false	0	193.782	27	42	247	2248	264.7	8.92	701.98		145925	225846	417506	487946		165629	325456	301883	374413		1.15135e+07	2.32569e+07	1.06709e+07	8.71017e+06
PBANKA_1462700.1-p1	transcript=PBANKA_1462700.1 | gene=PBANKA_1462700 | organism=Plasmodium_berghei_ANKA | gene_product=THO complex subunit 2, putative | transcript_product=THO complex subunit 2, putative | location=PbANKA_14_v3:2364594-2371577(-) | protein_length=2190 | sequence_SO=chromosome | SO=protein_coding | is_pseudo=false	0	49.23	8	13	45	2190	260.9	8.63	121.68							333162	293786	157540	302427		1.40937e+06	1.66921e+06	2.04211e+06	1.00765e+06
PBANKA_1461800.1-p1	transcript=PBANKA_1461800.1 | gene=PBANKA_1461800 | organism=Plasmodium_berghei_ANKA | gene_product=26S protease regulatory subunit 8, putative | transcript_product=26S protease regulatory subunit 8, putative | location=PbANKA_14_v3:2337461-2338729(-) | protein_length=422 | sequence_SO=chromosome | SO=protein_coding | is_pseudo=false	0	36.573	27	8	78	422	48	7.05	204.01							191976	106423	199290	163709		2.53755e+06	2.27233e+06	2.56348e+06	1.89726e+06
PBANKA_1460400.1-p1	transcript=PBANKA_1460400.1 | gene=PBANKA_1460400 | organism=Plasmodium_berghei_ANKA | gene_product=peptidyl-prolyl cis-trans isomerase FKBP35, putative | transcript_product=peptidyl-prolyl cis-trans isomerase FKBP35, putative | location=PbANKA_14_v3:2297769-2298689(-) | protein_length=306 | sequence_SO=chromosome | SO=protein_coding | is_pseudo=false	0	11.535	16	3	17	306	35	6.01	57.11								201154	259866	277579		843650	975665	1.11153e+06	1.18127e+06
PBANKA_1459900.1-p1	transcript=PBANKA_1459900.1 | gene=PBANKA_1459900 | organism=Plasmodium_berghei_ANKA | gene_product=signal recognition particle receptor subunit beta, putative | transcript_product=signal recognition particle receptor subunit beta, putative | location=PbANKA_14_v3:2286675-2287869(+) | protein_length=261 | sequence_SO=chromosome | SO=protein_coding | is_pseudo=false	0	34.545	38	7	44	261	30.3	8.88	111.41							2.14063e+06	679279	1.94138e+06	350579		2.19653e+06	3.13849e+06	2.59403e+06	2.10684e+06
PBANKA_1459500.1-p1	transcript=PBANKA_1459500.1 | gene=PBANKA_1459500 | organism=Plasmodium_berghei_ANKA | gene_product=myosin A tail domain interacting protein MTIP, putative | transcript_product=myosin A tail domain interacting protein MTIP, putative | location=PbANKA_14_v3:2277418-2278032(+) | protein_length=204 | sequence_SO=chromosome | SO=protein_coding | is_pseudo=false	0	11.386	36	3	7	204	23.7	4.42	21.48												1.44358e+06	1.62757e+06	858075	1.26153e+06
PBANKA_1459300.1-p1	transcript=PBANKA_1459300.1 | gene=PBANKA_1459300 | organism=Plasmodium_berghei_ANKA | gene_product=actin I | transcript_product=actin I | location=PbANKA_14_v3:2267380-2268510(+) | protein_length=376 | sequence_SO=chromosome | SO=protein_coding | is_pseudo=false	0	79.003	42	10	441	376	41.9	5.34	1287.16		2.79686e+06	4.7814e+06	1.20381e+06	1.41963e+06		639143	1.16888e+06	737514	1.31284e+06		1.10954e+07	9.15056e+06	8.40697e+06	8.01945e+06
PBANKA_1458300.1-p1	transcript=PBANKA_1458300.1 | gene=PBANKA_1458300 | organism=Plasmodium_berghei_ANKA | gene_product=kinesin-13, putative | transcript_product=kinesin-13, putative | location=PbANKA_14_v3:2234208-2237556(+) | protein_length=1025 | sequence_SO=chromosome | SO=protein_coding | is_pseudo=false	0	6.74	2	2	6	1025	117.1	8.91	14.57		531627	517231	406051	345428							666602	525972	531335	340538
PBANKA_1456100.1-p1	transcript=PBANKA_1456100.1 | gene=PBANKA_1456100 | organism=Plasmodium_berghei_ANKA | gene_product=40S ribosomal protein S17, putative | transcript_product=40S ribosomal protein S17, putative | location=PbANKA_14_v3:2163552-2164337(+) | protein_length=137 | sequence_SO=chromosome | SO=protein_coding | is_pseudo=false	0	14.413	27	4	37	137	16.1	10.29	81.56		706134	547482	885752	3.06391e+06		7.88431e+06	1.69783e+06	5.90771e+06	1.88059e+06		1.02523e+07	1.00962e+07	1.3379e+07	9.51697e+06
PBANKA_1455100.1-p1	transcript=PBANKA_1455100.1 | gene=PBANKA_1455100 | organism=Plasmodium_berghei_ANKA | gene_product=replication factor C subunit 4, putative | transcript_product=replication factor C subunit 4, putative | location=PbANKA_14_v3:2140291-2141533(+) | protein_length=336 | sequence_SO=chromosome | SO=protein_coding | is_pseudo=false	0	23.789	27	5	24	336	37.6	6.57	82.89							261053	168417	287957	228727		1.0289e+06	1.23498e+06	1.16041e+06	624176
PBANKA_1454600.1-p1	transcript=PBANKA_1454600.1 | gene=PBANKA_1454600 | organism=Plasmodium_berghei_ANKA | gene_product=conserved Plasmodium protein, unknown function | transcript_product=conserved Plasmodium protein, unknown function | location=PbANKA_14_v3:2112256-2119399(-) | protein_length=2260 | sequence_SO=chromosome | SO=protein_coding | is_pseudo=false	0	8.351	2	2	12	2260	268.4	6.18	43.21												380121	468343	514844	218438
PBANKA_1453300.1-p1	transcript=PBANKA_1453300.1 | gene=PBANKA_1453300 | organism=Plasmodium_berghei_ANKA | gene_product=acyl-CoA synthetase, putative | transcript_product=acyl-CoA synthetase, putative | location=PbANKA_14_v3:2046472-2048736(+) | protein_length=754 | sequence_SO=chromosome | SO=protein_coding | is_pseudo=false	0	68.829	29	15	118	754	86.9	8.15	342.63		114516		113689	230145		569219	398650	269080	550612		7.01576e+06	9.26356e+06	6.7133e+06	6.22666e+06
PBANKA_1452600.1-p1	transcript=PBANKA_1452600.1 | gene=PBANKA_1452600 | organism=Plasmodium_berghei_ANKA | gene_product=calcyclin binding protein, putative | transcript_product=calcyclin binding protein, putative | location=PbANKA_14_v3:2024480-2025160(-) | protein_length=226 | sequence_SO=chromosome | SO=protein_coding | is_pseudo=false	0	11.375	17	3	26	226	26.6	8.94	63.06												1.60637e+06	1.52856e+06	2.21171e+06	1.93498e+06
PBANKA_1452500.1-p1	transcript=PBANKA_1452500.1 | gene=PBANKA_1452500 | organism=Plasmodium_berghei_ANKA | gene_product=conserved Plasmodium protein, unknown function | transcript_product=conserved Plasmodium protein, unknown function | location=PbANKA_14_v3:2021744-2023912(+) | protein_length=722 | sequence_SO=chromosome | SO=protein_coding | is_pseudo=false	0	26.35	16	7	36	722	81	4.46	113.16							636653	399755	639355	316549		630260	826497	1.01541e+06	350787
PBANKA_1452300.1-p1	transcript=PBANKA_1452300.1 | gene=PBANKA_1452300 | organism=Plasmodium_berghei_ANKA | gene_product=conserved protein, unknown function | transcript_product=conserved protein, unknown function | location=PbANKA_14_v3:2017357-2018309(+) | protein_length=210 | sequence_SO=chromosome | SO=protein_coding | is_pseudo=false	0	5.776	14	2	14	210	24	9.63	24.34							1.51343e+06	334331	1.30897e+06	468494		937044	2.4061e+06	2.34844e+06	1.02546e+06
PBANKA_1452200.1-p1	transcript=PBANKA_1452200.1 | gene=PBANKA_1452200 | organism=Plasmodium_berghei_ANKA | gene_product=periodic tryptophan protein 1, putative | transcript_product=periodic tryptophan protein 1, putative | location=PbANKA_14_v3:2013949-2015855(+) | protein_length=501 | sequence_SO=chromosome | SO=protein_coding | is_pseudo=false	0	8.636	6	2	6	501	58.2	8.22	17.9							133213	56305.4	191698	93549.9		549770	698383	621648	263363
PBANKA_1451800.1-p1	transcript=PBANKA_1451800.1 | gene=PBANKA_1451800 | organism=Plasmodium_berghei_ANKA | gene_product=conserved Plasmodium protein, unknown function | transcript_product=conserved Plasmodium protein, unknown function | location=PbANKA_14_v3:1996862-2001532(+) | protein_length=1556 | sequence_SO=chromosome | SO=protein_coding | is_pseudo=false	0	45.62	11	13	73	1556	185.6	9.42	187.47							1.27303e+06	807929	2.17123e+06	699342		729486	1.50488e+06	1.15263e+06	500934
PBANKA_1451500.1-p1	transcript=PBANKA_1451500.1 | gene=PBANKA_1451500 | organism=Plasmodium_berghei_ANKA | gene_product=conserved Plasmodium protein, unknown function | transcript_product=conserved Plasmodium protein, unknown function | location=PbANKA_14_v3:1984263-1985594(-) | protein_length=369 | sequence_SO=chromosome | SO=protein_coding | is_pseudo=false	0	12.158	13	3	17	369	43.1	6.19	48.49		206728	384228	218248	624119							377026	443298	226221	236496
PBANKA_1450300.1-p1	transcript=PBANKA_1450300.1 | gene=PBANKA_1450300 | organism=Plasmodium_berghei_ANKA | gene_product=ATP synthase subunit beta, mitochondrial | transcript_product=ATP synthase subunit beta, mitochondrial | location=PbANKA_14_v3:1944993-1946594(+) | protein_length=533 | sequence_SO=chromosome | SO=protein_coding | is_pseudo=false	0	147.183	60	21	887	533	57.8	6.27	2470.69		553799	1.19218e+06	1.38047e+07	2.01279e+07		293655	788020	393983	717533		1.38863e+07	1.85295e+07	1.37928e+07	1.35442e+07
PBANKA_1449800.1-p1	transcript=PBANKA_1449800.1 | gene=PBANKA_1449800 | organism=Plasmodium_berghei_ANKA | gene_product=inorganic pyrophosphatase, putative | transcript_product=inorganic pyrophosphatase, putative | location=PbANKA_14_v3:1923416-1926511(-) | protein_length=988 | sequence_SO=chromosome | SO=protein_coding | is_pseudo=false	0	9.805	4	2	13	988	109.3	8.38	47.21												328892	686436	806425	356817
PBANKA_1449400.1-p1	transcript=PBANKA_1449400.1 | gene=PBANKA_1449400 | organism=Plasmodium_berghei_ANKA | gene_product=splicing factor 3B subunit 3, putative | transcript_product=splicing factor 3B subunit 3, putative | location=PbANKA_14_v3:1912189-1916521(+) | protein_length=1218 | sequence_SO=chromosome | SO=protein_coding | is_pseudo=false	0	24.742	8	5	36	1218	138.3	6.44	116.75		89656.1	109509	77518.9	186054							567406	1.16125e+06	1.00612e+06	737866
PBANKA_1446900.1-p1	transcript=PBANKA_1446900.1 | gene=PBANKA_1446900 | organism=Plasmodium_berghei_ANKA | gene_product=dihydrolipoyl dehydrogenase, mitochondrial, putative | transcript_product=dihydrolipoyl dehydrogenase, mitochondrial, putative | location=PbANKA_14_v3:1806051-1807783(+) | protein_length=516 | sequence_SO=chromosome | SO=protein_coding | is_pseudo=false	0	15.816	12	3	18	516	57.7	8.94	69.12												785476	595697	459324	521872
PBANKA_1446800.1-p1	transcript=PBANKA_1446800.1 | gene=PBANKA_1446800 | organism=Plasmodium_berghei_ANKA | gene_product=60 kDa chaperonin, putative | transcript_product=60 kDa chaperonin, putative | location=PbANKA_14_v3:1801920-1804555(-) | protein_length=707 | sequence_SO=chromosome | SO=protein_coding | is_pseudo=false	0	85.493	26	13	191	707	79.8	5.16	636.96		3.50659e+06	5.49713e+06	5.21603e+06	2.04786e+06		2.10564e+06	7.54057e+06	1.803e+06	5.36711e+06		1.70827e+07	1.69679e+07	1.43454e+07	1.42238e+07
PBANKA_1445500.1-p1	transcript=PBANKA_1445500.1 | gene=PBANKA_1445500 | organism=Plasmodium_berghei_ANKA | gene_product=pre-mRNA-splicing regulator, putative | transcript_product=pre-mRNA-splicing regulator, putative | location=PbANKA_14_v3:1743456-1745286(+) | protein_length=539 | sequence_SO=chromosome | SO=protein_coding | is_pseudo=false	0	16.012	10	3	25	539	65.2	8.31	75.27												789805	886768	1.06068e+06	837409
PBANKA_1445400.1-p1	transcript=PBANKA_1445400.1 | gene=PBANKA_1445400 | organism=Plasmodium_berghei_ANKA | gene_product=protein transport protein SEC13 | transcript_product=protein transport protein SEC13 | location=PbANKA_14_v3:1739873-1742022(+) | protein_length=687 | sequence_SO=chromosome | SO=protein_coding | is_pseudo=false	0	14.821	7	4	10	687	76.7	6.79	28.01							267438	73943.1	518316	66369.2		1.14612e+06	807466	894036	906242
PBANKA_1445100.1-p1	transcript=PBANKA_1445100.1 | gene=PBANKA_1445100 | organism=Plasmodium_berghei_ANKA | gene_product=ATP-dependent protease subunit ClpQ, putative | transcript_product=ATP-dependent protease subunit ClpQ, putative | location=PbANKA_14_v3:1732182-1733336(-) | protein_length=207 | sequence_SO=chromosome | SO=protein_coding | is_pseudo=false	0	6.854	10	2	21	207	22.9	8.35	47.64												1.27802e+06	1.22031e+06	1.08262e+06	1.23836e+06
PBANKA_1444100.1-p1	transcript=PBANKA_1444100.1 | gene=PBANKA_1444100 | organism=Plasmodium_berghei_ANKA | gene_product=T-complex protein 1 subunit gamma, putative | transcript_product=T-complex protein 1 subunit gamma, putative | location=PbANKA_14_v3:1695399-1697112(+) | protein_length=542 | sequence_SO=chromosome | SO=protein_coding | is_pseudo=false	0	83.435	30	13	186	542	60.8	7.02	540.7		564664	399999		454871		3.8149e+06	2.00735e+06	2.77202e+06	2.62602e+06		1.38504e+07	1.46384e+07	1.24991e+07	1.11629e+07
PBANKA_1441900.1-p1	transcript=PBANKA_1441900.1 | gene=PBANKA_1441900 | organism=Plasmodium_berghei_ANKA | gene_product=DNA helicase 60, putative | transcript_product=DNA helicase 60, putative | location=PbANKA_14_v3:1578558-1580705(-) | protein_length=715 | sequence_SO=chromosome | SO=protein_coding | is_pseudo=false	0	18.335	10	5	12	715	83.7	8.28	27.29							746344	594711	852595	382721		893018	461205	1.19306e+06	740401
PBANKA_1441000.1-p1	transcript=PBANKA_1441000.1 | gene=PBANKA_1441000 | organism=Plasmodium_berghei_ANKA | gene_product=haloacid dehalogenase-like hydrolase, putative | transcript_product=haloacid dehalogenase-like hydrolase, putative | location=PbANKA_14_v3:1551336-1552091(+) | protein_length=251 | sequence_SO=chromosome | SO=protein_coding | is_pseudo=false	0	33.135	32	6	80	251	28.7	7.17	230.14		173085	120404	94283.1	1.12716e+07							2.69498e+07	4.43374e+07	2.60513e+07	2.56543e+07
PBANKA_1440700.1-p1	transcript=PBANKA_1440700.1 | gene=PBANKA_1440700 | organism=Plasmodium_berghei_ANKA | gene_product=ubiquitin-activating enzyme E1, putative | transcript_product=ubiquitin-activating enzyme E1, putative | location=PbANKA_14_v3:1538226-1541879(+) | protein_length=1120 | sequence_SO=chromosome | SO=protein_coding | is_pseudo=false	0	11.802	5	3	10	1120	128.9	5.91	29.71												130639	141299	55265.3	112597
PBANKA_1439200.1-p1	transcript=PBANKA_1439200.1 | gene=PBANKA_1439200 | organism=Plasmodium_berghei_ANKA | gene_product=polyadenylate-binding protein 1, putative | transcript_product=polyadenylate-binding protein 1, putative | location=PbANKA_14_v3:1488319-1490823(+) | protein_length=834 | sequence_SO=chromosome | SO=protein_coding | is_pseudo=false	0	59.631	21	11	84	834	93.3	8.9	248.46		1.83448e+06	1.56937e+06	793331	227736		661406	578166	432053	410502		6.25072e+06	7.01624e+06	7.68662e+06	9.39348e+06
PBANKA_1439100.1-p1	transcript=PBANKA_1439100.1 | gene=PBANKA_1439100 | organism=Plasmodium_berghei_ANKA | gene_product=BRO1 domain-containing protein, putative | transcript_product=BRO1 domain-containing protein, putative | location=PbANKA_14_v3:1482939-1485969(+) | protein_length=830 | sequence_SO=chromosome | SO=protein_coding | is_pseudo=false	0	28.081	12	6	21	830	99.1	8.24	65.75												1.02034e+06	1.4562e+06	866458	784309
PBANKA_1437300.1-p1	transcript=PBANKA_1437300.1 | gene=PBANKA_1437300 | organism=Plasmodium_berghei_ANKA | gene_product=endoplasmin, putative | transcript_product=endoplasmin, putative | location=PbANKA_14_v3:1403252-1405678(-) | protein_length=808 | sequence_SO=chromosome | SO=protein_coding | is_pseudo=false	0	142.291	42	24	341	808	93.2	5.67	1146.88		1.05697e+07	9.07255e+06	7.43909e+06	6.9817e+06		1.07497e+07	9.36403e+06	1.10788e+07	9.61075e+06		3.03183e+07	3.1007e+07	2.98418e+07	2.83629e+07
PBANKA_1437200.1-p1	transcript=PBANKA_1437200.1 | gene=PBANKA_1437200 | organism=Plasmodium_berghei_ANKA | gene_product=conserved Plasmodium protein, unknown function | transcript_product=conserved Plasmodium protein, unknown function | location=PbANKA_14_v3:1399132-1400658(-) | protein_length=508 | sequence_SO=chromosome | SO=protein_coding | is_pseudo=false	0	36.754	28	8	45	508	58.8	8.92	122.77		285803	220242	407330	411416							2.05533e+06	2.85945e+06	2.29604e+06	1.9264e+06
PBANKA_1434700.1-p1	transcript=PBANKA_1434700.1 | gene=PBANKA_1434700 | organism=Plasmodium_berghei_ANKA | gene_product=clathrin heavy chain, putative | transcript_product=clathrin heavy chain, putative | location=PbANKA_14_v3:1303281-1309241(+) | protein_length=1986 | sequence_SO=chromosome | SO=protein_coding | is_pseudo=false	0	82.61	13	19	185	1986	230	6.81	472.98								119392	144540	45611.6		2.57275e+06	3.9244e+06	2.75329e+06	1.7794e+06
PBANKA_1429700.1-p1	transcript=PBANKA_1429700.1 | gene=PBANKA_1429700 | organism=Plasmodium_berghei_ANKA | gene_product=conserved Plasmodium protein, unknown function | transcript_product=conserved Plasmodium protein, unknown function | location=PbANKA_14_v3:1148810-1151495(-) | protein_length=831 | sequence_SO=chromosome | SO=protein_coding | is_pseudo=false	0	6.82	4	2	3	831	98	5.17	9.46												548966	913708	764304	518654
PBANKA_1429600.1-p1	transcript=PBANKA_1429600.1 | gene=PBANKA_1429600 | organism=Plasmodium_berghei_ANKA | gene_product=proline--tRNA ligase | transcript_product=proline--tRNA ligase | location=PbANKA_14_v3:1144686-1146953(-) | protein_length=755 | sequence_SO=chromosome | SO=protein_coding | is_pseudo=false	0	17.801	8	4	29	755	88.1	7.59	87.94		99014.5	317794	339554	250272							805898	542764	506718	921272
PBANKA_1428700.1-p1	transcript=PBANKA_1428700.1 | gene=PBANKA_1428700 | organism=Plasmodium_berghei_ANKA | gene_product=eukaryotic translation initiation factor 3 subunit A, putative | transcript_product=eukaryotic translation initiation factor 3 subunit A, putative | location=PbANKA_14_v3:1114547-1118338(-) | protein_length=1263 | sequence_SO=chromosome | SO=protein_coding | is_pseudo=false	0	121.441	18	16	223	1263	152.4	7.97	670.24		1.7286e+07	2.22906e+07	1.45034e+07	1.01669e+07		9.46515e+06	3.58259e+06	8.03825e+06	1.4038e+06		3.18304e+07	4.73682e+07	3.01346e+07	3.1876e+07
PBANKA_1426900.1-p1	transcript=PBANKA_1426900.1 | gene=PBANKA_1426900 | organism=Plasmodium_berghei_ANKA | gene_product=ATP-dependent RNA helicase DBP1, putative | transcript_product=ATP-dependent RNA helicase DBP1, putative | location=PbANKA_14_v3:1035477-1038206(-) | protein_length=909 | sequence_SO=chromosome | SO=protein_coding | is_pseudo=false	0	64.172	23	13	130	909	104.2	8.76	403.38							3.95243e+06	2.31249e+06	2.46559e+06	1.92613e+06		7.81983e+06	6.15443e+06	1.12315e+07	7.27755e+06
PBANKA_1426300.1-p1	transcript=PBANKA_1426300.1 | gene=PBANKA_1426300 | organism=Plasmodium_berghei_ANKA | gene_product=ER membrane protein complex subunit 1, putative | transcript_product=ER membrane protein complex subunit 1, putative | location=PbANKA_14_v3:1016003-1019586(-) | protein_length=1123 | sequence_SO=chromosome | SO=protein_coding | is_pseudo=false	0	33.398	11	9	39	1123	130.5	8.78	116.97												1.071e+06	1.58423e+06	1.02432e+06	858681
PBANKA_1426000.1-p1	transcript=PBANKA_1426000.1 | gene=PBANKA_1426000 | organism=Plasmodium_berghei_ANKA | gene_product=histone-arginine methyltransferase CARM1, putative | transcript_product=histone-arginine methyltransferase CARM1, putative | location=PbANKA_14_v3:998498-1001071(-) | protein_length=857 | sequence_SO=chromosome | SO=protein_coding | is_pseudo=false	0	10.971	5	3	6	857	100.3	6	18.66							173818	126865	180480	99529.3		299227	293822	370058	272616
PBANKA_1425400.1-p1	transcript=PBANKA_1425400.1 | gene=PBANKA_1425400 | organism=Plasmodium_berghei_ANKA | gene_product=proteasome activator complex subunit 4, putative | transcript_product=proteasome activator complex subunit 4, putative | location=PbANKA_14_v3:970482-977786(-) | protein_length=2434 | sequence_SO=chromosome | SO=protein_coding | is_pseudo=false	0	5.68	1	2	5	2434	288.1	8.18	12.89												109958	313897	188771	89636.6
PBANKA_1425100.1-p1	transcript=PBANKA_1425100.1 | gene=PBANKA_1425100 | organism=Plasmodium_berghei_ANKA | gene_product=karyopherin alpha, putative | transcript_product=karyopherin alpha, putative | location=PbANKA_14_v3:960267-961904(+) | protein_length=545 | sequence_SO=chromosome | SO=protein_coding | is_pseudo=false	0	69.662	33	10	112	545	61.1	5.25	403.04							1.29888e+06	1.2625e+06	491190	934354		8.48478e+06	7.05509e+06	8.91039e+06	8.89848e+06
PBANKA_1424300.1-p1	transcript=PBANKA_1424300.1 | gene=PBANKA_1424300 | organism=Plasmodium_berghei_ANKA | gene_product=conserved protein, unknown function | transcript_product=conserved protein, unknown function | location=PbANKA_14_v3:934017-935308(-) | protein_length=284 | sequence_SO=chromosome | SO=protein_coding | is_pseudo=false	0	38.826	19	4	99	284	32.6	4.32	290.65							157984	348548	189061	201053		4.05813e+06	5.78934e+06	5.79324e+06	3.96404e+06
PBANKA_1423600.1-p1	transcript=PBANKA_1423600.1 | gene=PBANKA_1423600 | organism=Plasmodium_berghei_ANKA | gene_product=40S ribosomal protein S16, putative | transcript_product=40S ribosomal protein S16, putative | location=PbANKA_14_v3:913169-914008(+) | protein_length=144 | sequence_SO=chromosome | SO=protein_coding | is_pseudo=false	0	9.181	16	2	28	144	16.4	10.29	65.28							7.15094e+06	1.59542e+06	6.75263e+06	1.61406e+06		3.78476e+06	6.05344e+06	5.88998e+06	4.46657e+06
PBANKA_1423500.1-p1	transcript=PBANKA_1423500.1 | gene=PBANKA_1423500 | organism=Plasmodium_berghei_ANKA | gene_product=60S ribosomal protein L13-2, putative | transcript_product=60S ribosomal protein L13-2, putative | location=PbANKA_14_v3:910790-911537(-) | protein_length=215 | sequence_SO=chromosome | SO=protein_coding | is_pseudo=false	0	21.613	22	5	42	215	25.4	10.56	71.42		432306	477990	188769	264712		7.61503e+06	941525	4.66122e+06	1.43063e+06		3.97267e+06	4.71157e+06	6.58883e+06	3.50894e+06
PBANKA_1423300.1-p1	transcript=PBANKA_1423300.1 | gene=PBANKA_1423300 | organism=Plasmodium_berghei_ANKA | gene_product=DNA/RNA-binding protein Alba 1, putative | transcript_product=DNA/RNA-binding protein Alba 1, putative | location=PbANKA_14_v3:905727-906455(-) | protein_length=242 | sequence_SO=chromosome | SO=protein_coding | is_pseudo=false	0	25.331	18	3	120	242	26.9	10.29	311.2							6.01083e+06	6.32398e+06	3.05271e+06	3.71171e+06		1.2452e+07	1.30774e+07	1.08125e+07	1.15532e+07
PBANKA_1422400.1-p1	transcript=PBANKA_1422400.1 | gene=PBANKA_1422400 | organism=Plasmodium_berghei_ANKA | gene_product=importin subunit beta, putative | transcript_product=importin subunit beta, putative | location=PbANKA_14_v3:877570-880203(-) | protein_length=877 | sequence_SO=chromosome | SO=protein_coding | is_pseudo=false	0	71.329	28	13	103	877	100.3	4.98	331.12		239802	230180	289656	238276		418002	149276	289299	140376		1.97244e+06	1.55627e+06	1.46598e+06	1.23871e+06
PBANKA_1421100.1-p1	transcript=PBANKA_1421100.1 | gene=PBANKA_1421100 | organism=Plasmodium_berghei_ANKA | gene_product=transcription elongation factor s-II, putative | transcript_product=transcription elongation factor s-II, putative | location=PbANKA_14_v3:843087-844187(+) | protein_length=366 | sequence_SO=chromosome | SO=protein_coding | is_pseudo=false	0	9.665	8	2	14	366	43	8.78	54												382547	428678	614936	528264
PBANKA_1420600.1-p1	transcript=PBANKA_1420600.1 | gene=PBANKA_1420600 | organism=Plasmodium_berghei_ANKA | gene_product=histone H2B variant, putative | transcript_product=histone H2B variant, putative | location=PbANKA_14_v3:824499-824870(-) | protein_length=123 | sequence_SO=chromosome | SO=protein_coding | is_pseudo=false	0	19.247	28	3	159	123	13.7	10.8	413.81		1.03954e+06	722951	2.21478e+06	3.02967e+06		1.17088e+07	5.87261e+06	1.0074e+07	5.62163e+06		1.76709e+07	2.35277e+07	2.34059e+07	1.50186e+07
PBANKA_1419400.1-p1	transcript=PBANKA_1419400.1 | gene=PBANKA_1419400 | organism=Plasmodium_berghei_ANKA | gene_product=conserved Plasmodium protein, unknown function | transcript_product=conserved Plasmodium protein, unknown function | location=PbANKA_14_v3:762360-769320(-) | protein_length=2150 | sequence_SO=chromosome | SO=protein_coding | is_pseudo=false	0	18.069	3	4	9	2150	256.3	9.11	28.68												285938	358201	154412	45443.6
PBANKA_1418300.1-p1	transcript=PBANKA_1418300.1 | gene=PBANKA_1418300 | organism=Plasmodium_berghei_ANKA | gene_product=golgi protein 1, putative | transcript_product=golgi protein 1, putative | location=PbANKA_14_v3:730462-734280(+) | protein_length=1272 | sequence_SO=chromosome | SO=protein_coding | is_pseudo=false	0	37.778	10	9	36	1272	148.4	6.04	105.41							787800	342598	445471	369922		1.4479e+06	2.35899e+06	2.10002e+06	1.48264e+06
PBANKA_1417800.1-p1	transcript=PBANKA_1417800.1 | gene=PBANKA_1417800 | organism=Plasmodium_berghei_ANKA | gene_product=tRNA (guanine(26)-N(2))-dimethyltransferase, putative | transcript_product=tRNA (guanine(26)-N(2))-dimethyltransferase, putative | location=PbANKA_14_v3:705911-708346(-) | protein_length=811 | sequence_SO=chromosome | SO=protein_coding | is_pseudo=false	0	39.375	18	9	67	811	94.8	8.81	177.55		1.862e+06	1.71072e+06	1.41952e+07	1.99017e+07		1.76885e+07	1.25718e+06	2.55192e+07	941375		2.22787e+06	4.19473e+06	3.58153e+06	2.18854e+06
PBANKA_1417300.1-p1	transcript=PBANKA_1417300.1 | gene=PBANKA_1417300 | organism=Plasmodium_berghei_ANKA | gene_product=translocation protein SEC63, putative | transcript_product=translocation protein SEC63, putative | location=PbANKA_14_v3:687403-689412(-) | protein_length=669 | sequence_SO=chromosome | SO=protein_coding | is_pseudo=false	0	82.458	35	16	137	669	77.7	6.15	434.6		79553.3	104227	212560	285330		1.47703e+06	1.14482e+06	1.96523e+06	1.60841e+06		8.5099e+06	1.16843e+07	1.01709e+07	7.65277e+06
PBANKA_1416800.1-p1	transcript=PBANKA_1416800.1 | gene=PBANKA_1416800 | organism=Plasmodium_berghei_ANKA | gene_product=conserved Plasmodium protein, unknown function | transcript_product=conserved Plasmodium protein, unknown function | location=PbANKA_14_v3:666948-671480(+) | protein_length=1510 | sequence_SO=chromosome | SO=protein_coding | is_pseudo=false	0	7.752	2	2	6	1510	177.6	6.02	6.2												351845	362221	444465	227081
PBANKA_1416300.1-p1	transcript=PBANKA_1416300.1 | gene=PBANKA_1416300 | organism=Plasmodium_berghei_ANKA | gene_product=40S ribosomal protein S19, putative | transcript_product=40S ribosomal protein S19, putative | location=PbANKA_14_v3:653704-654794(+) | protein_length=145 | sequence_SO=chromosome | SO=protein_coding | is_pseudo=false	0	27.228	52	5	51	145	16.9	10.2	158.67							3.09182e+06	1.34706e+06	2.19255e+06	198785		2.26735e+06	2.10465e+06	2.93455e+06	2.0495e+06
PBANKA_1415600.1-p1	transcript=PBANKA_1415600.1 | gene=PBANKA_1415600 | organism=Plasmodium_berghei_ANKA | gene_product=DNA replication licensing factor MCM4, putative | transcript_product=DNA replication licensing factor MCM4, putative | location=PbANKA_14_v3:625628-628462(+) | protein_length=944 | sequence_SO=chromosome | SO=protein_coding | is_pseudo=false	0	30.713	12	9	26	944	107.4	6.62	62.33		143030	217887	317875	367779							494087	753778	811060	424650
PBANKA_1415000.1-p1	transcript=PBANKA_1415000.1 | gene=PBANKA_1415000 | organism=Plasmodium_berghei_ANKA | gene_product=pre-mRNA-processing factor 40, putative | transcript_product=pre-mRNA-processing factor 40, putative | location=PbANKA_14_v3:602376-604745(+) | protein_length=789 | sequence_SO=chromosome | SO=protein_coding | is_pseudo=false	0	18.265	5	3	27	789	93.4	8.54	81.15							167148	140395	181811	83624.8		666680	1.06166e+06	906247	257675
PBANKA_1414100.1-p1	transcript=PBANKA_1414100.1 | gene=PBANKA_1414100 | organism=Plasmodium_berghei_ANKA | gene_product=CDP-diacylglycerol--inositol 3-phosphatidyltransferase, putative | transcript_product=CDP-diacylglycerol--inositol 3-phosphatidyltransferase, putative | location=PbANKA_14_v3:574767-576682(-) | protein_length=213 | sequence_SO=chromosome | SO=protein_coding | is_pseudo=false	0	11.807	18	3	23	213	24	8.98	54.31							532562	333907	271738	374953		1.15207e+06	1.30958e+06	1.19209e+06	644515
PBANKA_1411100.1-p1	transcript=PBANKA_1411100.1 | gene=PBANKA_1411100 | organism=Plasmodium_berghei_ANKA | gene_product=2-oxoisovalerate dehydrogenase subunit alpha, mitochondrial | transcript_product=2-oxoisovalerate dehydrogenase subunit alpha, mitochondrial | location=PbANKA_14_v3:461767-463062(+) | protein_length=431 | sequence_SO=chromosome | SO=protein_coding | is_pseudo=false	0	26.208	24	6	30	431	49.8	7.42	97.06							115553	351232		184950		1.10012e+06	718333	993204	1.15364e+06
PBANKA_1410400.1-p1	transcript=PBANKA_1410400.1 | gene=PBANKA_1410400 | organism=Plasmodium_berghei_ANKA | gene_product=V-type proton ATPase catalytic subunit A, putative | transcript_product=V-type proton ATPase catalytic subunit A, putative | location=PbANKA_14_v3:441076-442911(+) | protein_length=611 | sequence_SO=chromosome | SO=protein_coding | is_pseudo=false	0	49.641	30	10	138	611	68.3	5.69	460		60894.6	73379.4	123663	437559							1.12858e+06	1.31005e+06	1.15613e+06	1.37408e+06
PBANKA_1410300.1-p1	transcript=PBANKA_1410300.1 | gene=PBANKA_1410300 | organism=Plasmodium_berghei_ANKA | gene_product=M1-family alanyl aminopeptidase, putative | transcript_product=M1-family alanyl aminopeptidase, putative | location=PbANKA_14_v3:435622-438816(+) | protein_length=1064 | sequence_SO=chromosome | SO=protein_coding | is_pseudo=false	0	20.294	6	5	27	1064	123.3	6.77	81.88												752494	640562	374674	543720
PBANKA_1410000.1-p1	transcript=PBANKA_1410000.1 | gene=PBANKA_1410000 | organism=Plasmodium_berghei_ANKA | gene_product=26S protease regulatory subunit 7, putative | transcript_product=26S protease regulatory subunit 7, putative | location=PbANKA_14_v3:426704-428276(-) | protein_length=420 | sequence_SO=chromosome | SO=protein_coding | is_pseudo=false	0	41.143	35	11	84	420	46.8	6.7	223.32												2.52163e+06	2.22139e+06	2.53088e+06	1.13271e+06
PBANKA_1409900.1-p1	transcript=PBANKA_1409900.1 | gene=PBANKA_1409900 | organism=Plasmodium_berghei_ANKA | gene_product=AP-1 complex subunit mu-1, putative | transcript_product=AP-1 complex subunit mu-1, putative | location=PbANKA_14_v3:424123-425502(+) | protein_length=459 | sequence_SO=chromosome | SO=protein_coding | is_pseudo=false	0	8.929	9	2	10	459	52.9	9.13	27												134297	321317	375846	287092
PBANKA_1409800.1-p1	transcript=PBANKA_1409800.1 | gene=PBANKA_1409800 | organism=Plasmodium_berghei_ANKA | gene_product=ATP synthase subunit gamma, mitochondrial, putative | transcript_product=ATP synthase subunit gamma, mitochondrial, putative | location=PbANKA_14_v3:421044-422318(+) | protein_length=316 | sequence_SO=chromosome | SO=protein_coding | is_pseudo=false	0	26.422	28	6	47	316	35.8	9.2	144.63							348457	488205	454539	256566		1.32179e+06	2.09687e+06	1.87856e+06	961212
PBANKA_1409000.1-p1	transcript=PBANKA_1409000.1 | gene=PBANKA_1409000 | organism=Plasmodium_berghei_ANKA | gene_product=ER membrane protein complex subunit 7, putative | transcript_product=ER membrane protein complex subunit 7, putative | location=PbANKA_14_v3:401756-402367(-) | protein_length=203 | sequence_SO=chromosome | SO=protein_coding | is_pseudo=false	0	14.373	22	3	27	203	23.9	6.05	76.86												623218	989332	770841	677365
PBANKA_1408000.1-p1	transcript=PBANKA_1408000.1 | gene=PBANKA_1408000 | organism=Plasmodium_berghei_ANKA | gene_product=H/ACA ribonucleoprotein complex subunit 1, putative | transcript_product=H/ACA ribonucleoprotein complex subunit 1, putative | location=PbANKA_14_v3:374453-375055(-) | protein_length=200 | sequence_SO=chromosome | SO=protein_coding | is_pseudo=false	0	10.34	19	3	30	200	23	10.11	84.35							504476	391420	324658	313844		1.31475e+06	1.38665e+06	1.46108e+06	937214
PBANKA_1406700.1-p1	transcript=PBANKA_1406700.1 | gene=PBANKA_1406700 | organism=Plasmodium_berghei_ANKA | gene_product=carbamoyl phosphate synthetase, putative | transcript_product=carbamoyl phosphate synthetase, putative | location=PbANKA_14_v3:306823-313673(-) | protein_length=2153 | sequence_SO=chromosome | SO=protein_coding | is_pseudo=false	0	99.487	19	27	183	2153	247.5	7.36	448.88		2.52071e+06	2.10748e+06	2.86807e+06	4.86843e+06		1.17644e+07	3.22981e+06	1.00102e+07	3.38106e+06		4.32956e+06	6.83186e+06	6.11267e+06	3.68005e+06
PBANKA_1404900.1-p1	transcript=PBANKA_1404900.1 | gene=PBANKA_1404900 | organism=Plasmodium_berghei_ANKA | gene_product=26S protease regulatory subunit 10B, putative | transcript_product=26S protease regulatory subunit 10B, putative | location=PbANKA_14_v3:253613-254794(-) | protein_length=393 | sequence_SO=chromosome | SO=protein_coding | is_pseudo=false	0	31.817	26	7	94	393	44.7	8.85	261.6		254614	480360	330033	330871		933920	687186	589678	756719		4.34005e+06	3.21732e+06	3.67887e+06	2.50104e+06
PBANKA_1404700.1-p1	transcript=PBANKA_1404700.1 | gene=PBANKA_1404700 | organism=Plasmodium_berghei_ANKA | gene_product=conserved protein, unknown function | transcript_product=conserved protein, unknown function | location=PbANKA_14_v3:246075-247595(-) | protein_length=506 | sequence_SO=chromosome | SO=protein_coding | is_pseudo=false	0	37.184	26	8	60	506	59.4	9.42	181.56												1.20599e+06	2.85513e+06	2.55653e+06	1.59705e+06
PBANKA_1404400.1-p1	transcript=PBANKA_1404400.1 | gene=PBANKA_1404400 | organism=Plasmodium_berghei_ANKA | gene_product=conserved Plasmodium protein, unknown function | transcript_product=conserved Plasmodium protein, unknown function | location=PbANKA_14_v3:236578-238198(-) | protein_length=480 | sequence_SO=chromosome | SO=protein_coding | is_pseudo=false	0	22.486	16	5	42	480	57.8	9.55	114.7							98004.1	103147		62119.7		524462	540624	1.18115e+06	877274
PBANKA_1403800.1-p1	transcript=PBANKA_1403800.1 | gene=PBANKA_1403800 | organism=Plasmodium_berghei_ANKA | gene_product=translational activator GCN1, putative | transcript_product=translational activator GCN1, putative | location=PbANKA_14_v3:213136-223402(-) | protein_length=3368 | sequence_SO=chromosome | SO=protein_coding | is_pseudo=false	0	24.191	2	5	25	3368	394.6	7.72	68.51							505010	203617	423459	190318		385175	378154	299338	543895
PBANKA_1403400.1-p1	transcript=PBANKA_1403400.1 | gene=PBANKA_1403400 | organism=Plasmodium_berghei_ANKA | gene_product=DNA-directed RNA polymerase II subunit RPB11, putative | transcript_product=DNA-directed RNA polymerase II subunit RPB11, putative | location=PbANKA_14_v3:202404-203513(+) | protein_length=126 | sequence_SO=chromosome | SO=protein_coding | is_pseudo=false	0	18.688	33	2	25	126	14.2	8.69	86.44												1.47701e+06	1.43774e+06	1.16146e+06	1.10964e+06
PBANKA_1401300.1-p1	transcript=PBANKA_1401300.1 | gene=PBANKA_1401300 | organism=Plasmodium_berghei_ANKA | gene_product=40S ribosomal protein S7, putative | transcript_product=40S ribosomal protein S7, putative | location=PbANKA_14_v3:108464-109231(-) | protein_length=194 | sequence_SO=chromosome | SO=protein_coding | is_pseudo=false	0	32.936	36	5	191	194	22.5	9.85	468.23		804614	736190	1.9323e+06	5.86003e+06		1.41734e+07	3.45066e+06	1.12755e+07	4.27995e+06		1.11451e+07	1.55296e+07	1.80653e+07	9.92846e+06
PBANKA_1365300.1-p1	transcript=PBANKA_1365300.1 | gene=PBANKA_1365300 | organism=Plasmodium_berghei_ANKA | gene_product=intron-binding protein aquarius, putative | transcript_product=intron-binding protein aquarius, putative | location=PbANKA_13_v3:2477996-2484763(+) | protein_length=2255 | sequence_SO=chromosome | SO=protein_coding | is_pseudo=false	0	20.516	4	6	14	2255	269	7.37	40.19							629554	165725	520813	169789		358100	395148	487103	202381
PBANKA_1365200.1-p1	transcript=PBANKA_1365200.1 | gene=PBANKA_1365200 | organism=Plasmodium_berghei_ANKA | gene_product=thioredoxin-related protein, putative | transcript_product=thioredoxin-related protein, putative | location=PbANKA_13_v3:2472529-2473416(-) | protein_length=206 | sequence_SO=chromosome | SO=protein_coding | is_pseudo=false	0	30.628	27	5	110	206	23.6	9.1	280.99		1.09624e+06	1.24706e+06	1.1594e+06	938788		4.30583e+06	5.11025e+06	4.17143e+06	6.46483e+06		3.41379e+07	4.0129e+07	2.89527e+07	2.04337e+07
PBANKA_1365100.1-p1	transcript=PBANKA_1365100.1 | gene=PBANKA_1365100 | organism=Plasmodium_berghei_ANKA | gene_product=conserved Plasmodium protein, unknown function | transcript_product=conserved Plasmodium protein, unknown function | location=PbANKA_13_v3:2466438-2470847(+) | protein_length=1469 | sequence_SO=chromosome | SO=protein_coding | is_pseudo=false	0	11.569	2	3	10	1469	175.5	8.12	27.43												173326	336153	171849	126399
PBANKA_1364200.1-p1	transcript=PBANKA_1364200.1 | gene=PBANKA_1364200 | organism=Plasmodium_berghei_ANKA | gene_product=60S ribosomal protein L17, putative | transcript_product=60S ribosomal protein L17, putative | location=PbANKA_13_v3:2435544-2436884(+) | protein_length=198 | sequence_SO=chromosome | SO=protein_coding | is_pseudo=false	0	13.222	16	2	56	198	22.8	11.14	199.12		631454	571022	834925	1.1618e+06		2.91997e+07	2.70124e+06	2.69318e+07	2.83275e+06		4.3152e+06	6.29555e+06	1.10923e+07	3.06495e+06
PBANKA_1363400.1-p1	transcript=PBANKA_1363400.1 | gene=PBANKA_1363400 | organism=Plasmodium_berghei_ANKA | gene_product=conserved Plasmodium protein, unknown function | transcript_product=conserved Plasmodium protein, unknown function | location=PbANKA_13_v3:2408966-2409837(+) | protein_length=248 | sequence_SO=chromosome | SO=protein_coding | is_pseudo=false	0	8.843	11	2	10	248	29.6	9.85	29.91												383836	1.05755e+06	282369	24873.6
PBANKA_1363300.1-p1	transcript=PBANKA_1363300.1 | gene=PBANKA_1363300 | organism=Plasmodium_berghei_ANKA | gene_product=conserved Plasmodium protein, unknown function | transcript_product=conserved Plasmodium protein, unknown function | location=PbANKA_13_v3:2404045-2406870(-) | protein_length=941 | sequence_SO=chromosome | SO=protein_coding | is_pseudo=false	0	10.673	4	3	13	941	110.1	6.55	40.91												174698	313555	129799	77498.4
PBANKA_1363000.1-p1	transcript=PBANKA_1363000.1 | gene=PBANKA_1363000 | organism=Plasmodium_berghei_ANKA | gene_product=small nuclear ribonucleoprotein E, putative | transcript_product=small nuclear ribonucleoprotein E, putative | location=PbANKA_13_v3:2398666-2399350(-) | protein_length=94 | sequence_SO=chromosome | SO=protein_coding | is_pseudo=false	0	8.326	32	2	14	94	11	9.36	34.74												1.05113e+06	757687	647012	751921
PBANKA_1362900.1-p1	transcript=PBANKA_1362900.1 | gene=PBANKA_1362900 | organism=Plasmodium_berghei_ANKA | gene_product=lysine--tRNA ligase, putative | transcript_product=lysine--tRNA ligase, putative | location=PbANKA_13_v3:2395548-2397626(-) | protein_length=578 | sequence_SO=chromosome | SO=protein_coding | is_pseudo=false	0	14.608	10	5	15	578	67.1	7.56	28.45												897085	391466	371249	811556
PBANKA_1362000.1-p1	transcript=PBANKA_1362000.1 | gene=PBANKA_1362000 | organism=Plasmodium_berghei_ANKA | gene_product=glutamate--tRNA ligase, putative | transcript_product=glutamate--tRNA ligase, putative | location=PbANKA_13_v3:2365520-2367931(-) | protein_length=803 | sequence_SO=chromosome | SO=protein_coding | is_pseudo=false	0	44.101	19	10	37	803	94.1	8.73	119.39							674143	178514		240303		3.07473e+06	2.15564e+06	3.81419e+06	2.08499e+06
PBANKA_1360300.1-p1	transcript=PBANKA_1360300.1 | gene=PBANKA_1360300 | organism=Plasmodium_berghei_ANKA | gene_product=DNA/RNA-binding protein Alba 4, putative | transcript_product=DNA/RNA-binding protein Alba 4, putative | location=PbANKA_13_v3:2295446-2296682(-) | protein_length=374 | sequence_SO=chromosome | SO=protein_coding | is_pseudo=false	0	49.911	29	7	95	374	42.1	8.4	269.54							4.19997e+06	2.51859e+06	2.22483e+06	1.65096e+06		8.51724e+06	6.68151e+06	7.85913e+06	7.97326e+06
PBANKA_1359500.1-p1	transcript=PBANKA_1359500.1 | gene=PBANKA_1359500 | organism=Plasmodium_berghei_ANKA | gene_product=conserved protein, unknown function | transcript_product=conserved protein, unknown function | location=PbANKA_13_v3:2273765-2274454(-) | protein_length=229 | sequence_SO=chromosome | SO=protein_coding | is_pseudo=false	0	11.503	15	3	16	229	27.1	9	38.33												536954	1.33094e+06	1.01756e+06	941382
PBANKA_1359000.1-p1	transcript=PBANKA_1359000.1 | gene=PBANKA_1359000 | organism=Plasmodium_berghei_ANKA | gene_product=protein transport protein SEC61 subunit alpha, putative | transcript_product=protein transport protein SEC61 subunit alpha, putative | location=PbANKA_13_v3:2246901-2248738(+) | protein_length=472 | sequence_SO=chromosome | SO=protein_coding | is_pseudo=false	0	24.928	12	3	40	472	52.3	8.5	135.53												1.27525e+06	1.10551e+06	2.0665e+06	706716
PBANKA_1358700.1-p1	transcript=PBANKA_1358700.1 | gene=PBANKA_1358700 | organism=Plasmodium_berghei_ANKA | gene_product=conserved Plasmodium protein, unknown function | transcript_product=conserved Plasmodium protein, unknown function | location=PbANKA_13_v3:2235535-2238486(+) | protein_length=935 | sequence_SO=chromosome | SO=protein_coding | is_pseudo=false	0	38.454	13	8	44	935	110.1	8.28	130.59							480557	318523	495221	284346		1.26951e+06	1.68143e+06	1.76176e+06	942699
PBANKA_1357700.1-p1	transcript=PBANKA_1357700.1 | gene=PBANKA_1357700 | organism=Plasmodium_berghei_ANKA | gene_product=aspartate carbamoyltransferase, putative | transcript_product=aspartate carbamoyltransferase, putative | location=PbANKA_13_v3:2200701-2202043(+) | protein_length=372 | sequence_SO=chromosome | SO=protein_coding | is_pseudo=false	0	23.28	18	5	46	372	42.8	9.07	132.66							1.42861e+06	1.31556e+06	1.29685e+06	1.17018e+06		2.37037e+06	3.27854e+06	2.95769e+06	1.85311e+06
PBANKA_1357200.1-p1	transcript=PBANKA_1357200.1 | gene=PBANKA_1357200 | organism=Plasmodium_berghei_ANKA | gene_product=heat shock protein 110, putative | transcript_product=heat shock protein 110, putative | location=PbANKA_13_v3:2179879-2182632(+) | protein_length=917 | sequence_SO=chromosome | SO=protein_coding | is_pseudo=false	0	63.027	22	14	140	917	106.1	5.5	406.57							201884	355238	167416	414702		5.62114e+06	5.74722e+06	4.74499e+06	4.88546e+06
PBANKA_1355900.1-p1	transcript=PBANKA_1355900.1 | gene=PBANKA_1355900 | organism=Plasmodium_berghei_ANKA | gene_product=phosphoenolpyruvate carboxykinase, putative | transcript_product=phosphoenolpyruvate carboxykinase, putative | location=PbANKA_13_v3:2101901-2103613(+) | protein_length=570 | sequence_SO=chromosome | SO=protein_coding | is_pseudo=false	0	38.026	22	7	59	570	64.4	6.8	193.9		310251	478834	460151	372326		357173	446172	190737	621604		3.24034e+06	1.85327e+06	2.35313e+06	3.4233e+06
PBANKA_1355700.1-p1	transcript=PBANKA_1355700.1 | gene=PBANKA_1355700 | organism=Plasmodium_berghei_ANKA | gene_product=myosin A | transcript_product=myosin A | location=PbANKA_13_v3:2096350-2099045(+) | protein_length=817 | sequence_SO=chromosome | SO=protein_coding | is_pseudo=false	0	82.401	31	18	80	817	92.3	7.84	243.08		311120	439210	349126								4.12103e+06	6.63418e+06	2.80833e+06	4.99711e+06
PBANKA_1355500.1-p1	transcript=PBANKA_1355500.1 | gene=PBANKA_1355500 | organism=Plasmodium_berghei_ANKA | gene_product=casein kinase II beta chain, putative | transcript_product=casein kinase II beta chain, putative | location=PbANKA_13_v3:2089517-2090765(-) | protein_length=344 | sequence_SO=chromosome | SO=protein_coding | is_pseudo=false	0	15.984	14	4	41	344	40.5	4.03	73.87							1.31024e+06	370639	762595	658072		1.70565e+06	1.97141e+06	2.4728e+06	1.62513e+06
PBANKA_1355100.1-p1	transcript=PBANKA_1355100.1 | gene=PBANKA_1355100 | organism=Plasmodium_berghei_ANKA | gene_product=40S ribosomal protein S6, putative | transcript_product=40S ribosomal protein S6, putative | location=PbANKA_13_v3:2075849-2076781(-) | protein_length=310 | sequence_SO=chromosome | SO=protein_coding | is_pseudo=false	0	35.859	16	4	75	310	35.4	10.37	268.98							1.25555e+07	1.24861e+06	7.81941e+06	1.42266e+06		9.96177e+06	1.12086e+07	1.65666e+07	7.07157e+06
PBANKA_1354900.1-p1	transcript=PBANKA_1354900.1 | gene=PBANKA_1354900 | organism=Plasmodium_berghei_ANKA | gene_product=inner membrane complex protein 1k, putative | transcript_product=inner membrane complex protein 1k, putative | location=PbANKA_13_v3:2069932-2071317(-) | protein_length=461 | sequence_SO=chromosome | SO=protein_coding | is_pseudo=false	0	29.489	21	5	39	461	53.3	5.57	126.78												975272	1.52626e+06	590109	1.0523e+06
PBANKA_1354500.1-p1	transcript=PBANKA_1354500.1 | gene=PBANKA_1354500 | organism=Plasmodium_berghei_ANKA | gene_product=60S ribosomal protein L18-2, putative | transcript_product=60S ribosomal protein L18-2, putative | location=PbANKA_13_v3:2060347-2061576(+) | protein_length=187 | sequence_SO=chromosome | SO=protein_coding | is_pseudo=false	0	25.867	22	3	77	187	21.5	11.55	249.58		6074319	7.00692e+06	5.84229e+06	3.31427e+06		6.67256e+07	1.01709e+07	5.39638e+07	1.09537e+07		9.85729e+06	9.0084e+06	9.9129e+06	7.90732e+06
PBANKA_1354400.1-p1	transcript=PBANKA_1354400.1 | gene=PBANKA_1354400 | organism=Plasmodium_berghei_ANKA | gene_product=60S ribosomal protein L18, putative | transcript_product=60S ribosomal protein L18, putative | location=PbANKA_13_v3:2057616-2058441(-) | protein_length=184 | sequence_SO=chromosome | SO=protein_coding | is_pseudo=false	0	33.864	26	4	155	184	21.7	10.37	412.34		734227	708756	1.24381e+06	5.65608e+06		2.79053e+07	2.79683e+06	2.51423e+07	3.25935e+06		8.68664e+06	1.58053e+07	1.8271e+07	6.93506e+06
PBANKA_1353700.1-p1	transcript=PBANKA_1353700.1 | gene=PBANKA_1353700 | organism=Plasmodium_berghei_ANKA | gene_product=nucleolar complex protein 2, putative | transcript_product=nucleolar complex protein 2, putative | location=PbANKA_13_v3:2033551-2036082(+) | protein_length=843 | sequence_SO=chromosome | SO=protein_coding | is_pseudo=false	0	18.667	7	5	21	843	100.3	8.66	62.45							1.03705e+06	348225	1.04887e+06	561020		888607	807913	1.02585e+06	611643
PBANKA_1352000.1-p1	transcript=PBANKA_1352000.1 | gene=PBANKA_1352000 | organism=Plasmodium_berghei_ANKA | gene_product=elongation factor 1-gamma, putative | transcript_product=elongation factor 1-gamma, putative | location=PbANKA_13_v3:1980669-1982131(+) | protein_length=403 | sequence_SO=chromosome | SO=protein_coding | is_pseudo=false	0	67.727	36	13	175	403	46.8	7.71	508.22							8.13629e+06	7.55191e+06	5.79563e+06	6.56536e+06		3.75035e+07	2.63943e+07	2.83867e+07	2.30326e+07
PBANKA_1351900.1-p1	transcript=PBANKA_1351900.1 | gene=PBANKA_1351900 | organism=Plasmodium_berghei_ANKA | gene_product=60S ribosomal protein L6, putative | transcript_product=60S ribosomal protein L6, putative | location=PbANKA_13_v3:1977083-1977778(-) | protein_length=231 | sequence_SO=chromosome | SO=protein_coding | is_pseudo=false	0	34.755	33	8	146	231	26.7	10.39	437.37		1.11756e+06	1.02746e+06	1.51489e+06	1.0281e+06		1.38389e+07	3.04541e+06	1.60435e+07	3.67197e+06		9.48826e+06	1.35959e+07	1.79749e+07	7.4524e+06
PBANKA_1351800.1-p1	transcript=PBANKA_1351800.1 | gene=PBANKA_1351800 | organism=Plasmodium_berghei_ANKA | gene_product=26S proteasome regulatory subunit RPN3, putative | transcript_product=26S proteasome regulatory subunit RPN3, putative | location=PbANKA_13_v3:1974875-1976467(+) | protein_length=500 | sequence_SO=chromosome | SO=protein_coding | is_pseudo=false	0	43.678	33	11	56	500	58.5	8.94	175.86		892053	742705	822896	490440		934568	1.50483e+06	788618	1.38428e+06		3.29027e+06	3.79665e+06	3.09172e+06	1.67074e+06
PBANKA_1348300.1-p1	transcript=PBANKA_1348300.1 | gene=PBANKA_1348300 | organism=Plasmodium_berghei_ANKA | gene_product=U3 small nucleolar RNA-associated protein 4, putative | transcript_product=U3 small nucleolar RNA-associated protein 4, putative | location=PbANKA_13_v3:1864641-1868111(-) | protein_length=1156 | sequence_SO=chromosome | SO=protein_coding | is_pseudo=false	0	18.025	6	4	14	1156	137.7	7.94	39.22							800059	99050.6	494983	134844		536945	840926	649633	360135
PBANKA_1347800.1-p1	transcript=PBANKA_1347800.1 | gene=PBANKA_1347800 | organism=Plasmodium_berghei_ANKA | gene_product=20 kDa chaperonin, putative | transcript_product=20 kDa chaperonin, putative | location=PbANKA_13_v3:1852237-1853795(+) | protein_length=260 | sequence_SO=chromosome | SO=protein_coding | is_pseudo=false	0	24.784	33	5	21	260	29.4	8.43	66.85												957374	371739	930571	223978
PBANKA_1347600.1-p1	transcript=PBANKA_1347600.1 | gene=PBANKA_1347600 | organism=Plasmodium_berghei_ANKA | gene_product=eukaryotic translation initiation factor 6, putative | transcript_product=eukaryotic translation initiation factor 6, putative | location=PbANKA_13_v3:1845542-1846285(+) | protein_length=247 | sequence_SO=chromosome | SO=protein_coding | is_pseudo=false	0	13.209	19	3	30	247	27.2	4.74	93.27		266202	262075	362350	179533		388083	409287	373763	340880		892553	1.00066e+06	859672	1.08218e+06
PBANKA_1346700.1-p1	transcript=PBANKA_1346700.1 | gene=PBANKA_1346700 | organism=Plasmodium_berghei_ANKA | gene_product=60S ribosomal protein L23, putative | transcript_product=60S ribosomal protein L23, putative | location=PbANKA_13_v3:1823997-1824898(+) | protein_length=139 | sequence_SO=chromosome | SO=protein_coding | is_pseudo=false	0	44.864	51	4	134	139	15	10.01	467.2		911260	801958	6.51911e+06	8.09805e+06		1.50666e+07	3.21953e+06	1.43529e+07	4.22865e+06		8.87962e+06	1.14228e+07	1.72426e+07	7.54074e+06
PBANKA_1345800.1-p1	transcript=PBANKA_1345800.1 | gene=PBANKA_1345800 | organism=Plasmodium_berghei_ANKA | gene_product=RNA-binding protein, putative | transcript_product=RNA-binding protein, putative | location=PbANKA_13_v3:1799413-1801306(+) | protein_length=499 | sequence_SO=chromosome | SO=protein_coding | is_pseudo=false	0	31.755	25	6	77	499	55.9	8.63	259.85							3.39485e+06	6.22155e+06	1.99955e+06	4.2956e+06		1.05538e+07	4.8419e+06	1.1188e+07	1.01701e+07
PBANKA_1345400.1-p1	transcript=PBANKA_1345400.1 | gene=PBANKA_1345400 | organism=Plasmodium_berghei_ANKA | gene_product=ER lumen protein retaining receptor 1, putative | transcript_product=ER lumen protein retaining receptor 1, putative | location=PbANKA_13_v3:1787180-1788565(-) | protein_length=284 | sequence_SO=chromosome | SO=protein_coding | is_pseudo=false	0	12.447	11	2	23	284	32.8	6.98	67.77							174290	209669	267402			542354	1.23257e+06	607531	598190
PBANKA_1343500.1-p1	transcript=PBANKA_1343500.1 | gene=PBANKA_1343500 | organism=Plasmodium_berghei_ANKA | gene_product=conserved protein, unknown function | transcript_product=conserved protein, unknown function | location=PbANKA_13_v3:1716313-1717629(-) | protein_length=320 | sequence_SO=chromosome | SO=protein_coding | is_pseudo=false	0	18.618	14	3	34	320	37.3	5.88	103.53												1.54429e+06	1.54608e+06	1.51734e+06	1.27281e+06
PBANKA_1343300.1-p1	transcript=PBANKA_1343300.1 | gene=PBANKA_1343300 | organism=Plasmodium_berghei_ANKA | gene_product=proteasome subunit beta type-7, putative | transcript_product=proteasome subunit beta type-7, putative | location=PbANKA_13_v3:1704744-1705556(+) | protein_length=270 | sequence_SO=chromosome | SO=protein_coding | is_pseudo=false	0	23.15	15	2	33	270	29.8	8.02	121.72												4.96476e+06	2.68899e+06	2.49666e+06	2.94622e+06
PBANKA_1340300.1-p1	transcript=PBANKA_1340300.1 | gene=PBANKA_1340300 | organism=Plasmodium_berghei_ANKA | gene_product=phosphoribosylpyrophosphate synthetase, putative | transcript_product=phosphoribosylpyrophosphate synthetase, putative | location=PbANKA_13_v3:1577107-1578399(-) | protein_length=430 | sequence_SO=chromosome | SO=protein_coding | is_pseudo=false	0	49.027	30	8	56	430	48.2	9.38	177.55							443977	824843	723433	768838		4.46337e+06	4.03068e+06	4.25586e+06	4.01917e+06
PBANKA_1340100.1-p1	transcript=PBANKA_1340100.1 | gene=PBANKA_1340100 | organism=Plasmodium_berghei_ANKA | gene_product=L-lactate dehydrogenase | transcript_product=L-lactate dehydrogenase | location=PbANKA_13_v3:1573731-1574681(+) | protein_length=316 | sequence_SO=chromosome | SO=protein_coding | is_pseudo=false	0	44.967	51	9	99	316	34.4	7.85	299.81							449400	1.00717e+06	284757	476252		5.50119e+06	3.36821e+06	3.02618e+06	6.08741e+06
PBANKA_1339100.1-p1	transcript=PBANKA_1339100.1 | gene=PBANKA_1339100 | organism=Plasmodium_berghei_ANKA | gene_product=protein BCP1, putative | transcript_product=protein BCP1, putative | location=PbANKA_13_v3:1530096-1531049(+) | protein_length=317 | sequence_SO=chromosome | SO=protein_coding | is_pseudo=false	0	9.351	8	2	18	317	38	8.47	59.73							198503	140662		88680.7		439964	492056	637895	415725
PBANKA_1338900.1-p1	transcript=PBANKA_1338900.1 | gene=PBANKA_1338900 | organism=Plasmodium_berghei_ANKA | gene_product=glideosome associated protein with multiple membrane spans 1, putative | transcript_product=glideosome associated protein with multiple membrane spans 1, putative | location=PbANKA_13_v3:1524226-1525413(+) | protein_length=290 | sequence_SO=chromosome | SO=protein_coding | is_pseudo=false	0	14.857	19	3	26	290	32.4	5.19	77.37		94751.1	140876	207485	266854							706547	2.38645e+06	618432	483146
PBANKA_1338300.1-p1	transcript=PBANKA_1338300.1 | gene=PBANKA_1338300 | organism=Plasmodium_berghei_ANKA | gene_product=60S ribosomal protein L6, putative | transcript_product=60S ribosomal protein L6, putative | location=PbANKA_13_v3:1507556-1508688(-) | protein_length=190 | sequence_SO=chromosome | SO=protein_coding | is_pseudo=false	0	69.273	53	10	176	190	21.6	9.91	515.68		304459	343950	154048	927867		3.67955e+07	2.77011e+06	2.37296e+07	7.28421e+06		1.42144e+07	2.13314e+07	2.48898e+07	1.45546e+07
PBANKA_1334100.1-p1	transcript=PBANKA_1334100.1 | gene=PBANKA_1334100 | organism=Plasmodium_berghei_ANKA | gene_product=proteasome subunit beta type-2, putative | transcript_product=proteasome subunit beta type-2, putative | location=PbANKA_13_v3:1369072-1369897(+) | protein_length=195 | sequence_SO=chromosome | SO=protein_coding | is_pseudo=false	0	18.854	28	5	42	195	22.8	8.32	109.78							374650	619666	330078	546755		2.2485e+06	3.20538e+06	1.73622e+06	1.54639e+06
PBANKA_1332100.1-p1	transcript=PBANKA_1332100.1 | gene=PBANKA_1332100 | organism=Plasmodium_berghei_ANKA | gene_product=zinc finger protein, putative | transcript_product=zinc finger protein, putative | location=PbANKA_13_v3:1304331-1306670(-) | protein_length=779 | sequence_SO=chromosome | SO=protein_coding | is_pseudo=false	0	25.667	10	5	24	779	92.9	7.72	73.87												1.28285e+06	1.02725e+06	740418	757066
PBANKA_1331900.1-p1	transcript=PBANKA_1331900.1 | gene=PBANKA_1331900 | organism=Plasmodium_berghei_ANKA | gene_product=eukaryotic initiation factor 4a, putative | transcript_product=eukaryotic initiation factor 4a, putative | location=PbANKA_13_v3:1297871-1299452(+) | protein_length=398 | sequence_SO=chromosome | SO=protein_coding | is_pseudo=false	0	81.931	45	13	233	398	45.3	6	666.7		688318	998684	940691	799621		4.31868e+07	8.78454e+06	2.17311e+07	6.31853e+06		2.52141e+07	2.10497e+07	3.62558e+07	1.75832e+07
PBANKA_1331400.1-p1	transcript=PBANKA_1331400.1 | gene=PBANKA_1331400 | organism=Plasmodium_berghei_ANKA | gene_product=kelch domain-containing protein, putative | transcript_product=kelch domain-containing protein, putative | location=PbANKA_13_v3:1267906-1275777(-) | protein_length=2623 | sequence_SO=chromosome | SO=protein_coding | is_pseudo=false	0	14.943	3	4	15	2623	301.4	5.39	48.56												138170	301685	309369	85699.5
PBANKA_1329700.1-p1	transcript=PBANKA_1329700.1 | gene=PBANKA_1329700 | organism=Plasmodium_berghei_ANKA | gene_product=26S proteasome regulatory subunit RPN2, putative | transcript_product=26S proteasome regulatory subunit RPN2, putative | location=PbANKA_13_v3:1206349-1210225(+) | protein_length=1219 | sequence_SO=chromosome | SO=protein_coding | is_pseudo=false	0	107.862	24	19	159	1219	138	5.95	512.47							1.90701e+06	1.62374e+06	1.12919e+06	1.76077e+06		9.85784e+06	1.31739e+07	8.67854e+06	7.91431e+06
PBANKA_1329300.1-p1	transcript=PBANKA_1329300.1 | gene=PBANKA_1329300 | organism=Plasmodium_berghei_ANKA | gene_product=40S ribosomal protein S3, putative | transcript_product=40S ribosomal protein S3, putative | location=PbANKA_13_v3:1185082-1186355(+) | protein_length=222 | sequence_SO=chromosome | SO=protein_coding | is_pseudo=false	0	45.31	47	9	211	222	24.7	10.14	553.13		1.38451e+06	1.44642e+06	1.39718e+06	3.65917e+06		5.62131e+07	6.1428e+06	4.49878e+07	6.44116e+06		2.25943e+07	3.59713e+07	3.51023e+07	1.68159e+07
PBANKA_1328400.1-p1	transcript=PBANKA_1328400.1 | gene=PBANKA_1328400 | organism=Plasmodium_berghei_ANKA | gene_product=cytochrome c oxidase subunit ApiCOX25, putative | transcript_product=cytochrome c oxidase subunit ApiCOX25, putative | location=PbANKA_13_v3:1136688-1137518(+) | protein_length=276 | sequence_SO=chromosome | SO=protein_coding | is_pseudo=false	0	10.189	10	2	22	276	32.9	9.38	62.4												491168	886466	563135	513474
PBANKA_1328100.1-p1	transcript=PBANKA_1328100.1 | gene=PBANKA_1328100 | organism=Plasmodium_berghei_ANKA | gene_product=ATP synthase (C/AC39) subunit, putative | transcript_product=ATP synthase (C/AC39) subunit, putative | location=PbANKA_13_v3:1126297-1127445(-) | protein_length=382 | sequence_SO=chromosome | SO=protein_coding | is_pseudo=false	0	22.985	12	3	30	382	44.5	5.14	95.79												894603	1.12592e+06	862922	768558
PBANKA_1326800.1-p1	transcript=PBANKA_1326800.1 | gene=PBANKA_1326800 | organism=Plasmodium_berghei_ANKA | gene_product=replication factor C subunit 3, putative | transcript_product=replication factor C subunit 3, putative | location=PbANKA_13_v3:1068387-1069865(+) | protein_length=344 | sequence_SO=chromosome | SO=protein_coding | is_pseudo=false	0	19.612	21	4	22	344	39.3	6.64	61.66												963705	904280	941597	621316
PBANKA_1326400.1-p1	transcript=PBANKA_1326400.1 | gene=PBANKA_1326400 | organism=Plasmodium_berghei_ANKA | gene_product=glyceraldehyde-3-phosphate dehydrogenase | transcript_product=glyceraldehyde-3-phosphate dehydrogenase | location=PbANKA_13_v3:1039995-1041245(+) | protein_length=337 | sequence_SO=chromosome | SO=protein_coding | is_pseudo=false	0	116.383	69	15	275	337	36.6	7.81	876.65							2.0289e+06	5.76493e+06	620085	2.10051e+06		3.87352e+07	2.24338e+07	1.73282e+07	3.45363e+07
PBANKA_1326300.1-p1	transcript=PBANKA_1326300.1 | gene=PBANKA_1326300 | organism=Plasmodium_berghei_ANKA | gene_product=cytochrome c1 precursor, putative | transcript_product=cytochrome c1 precursor, putative | location=PbANKA_13_v3:1035248-1036711(-) | protein_length=394 | sequence_SO=chromosome | SO=protein_coding | is_pseudo=false	0	14.284	13	3	21	394	46	8.27	58.84		530743	334042	248460			392140	887750	492726	1.12889e+06		1.40015e+06	2.04457e+06	1.79566e+06	1.29126e+06
PBANKA_1326000.1-p1	transcript=PBANKA_1326000.1 | gene=PBANKA_1326000 | organism=Plasmodium_berghei_ANKA | gene_product=GTP-binding protein, putative | transcript_product=GTP-binding protein, putative | location=PbANKA_13_v3:1020311-1024204(-) | protein_length=1297 | sequence_SO=chromosome | SO=protein_coding | is_pseudo=false	0	107.242	29	24	161	1297	153.3	6.35	499.87							2.32565e+06	1.83556e+06	2.10934e+06	1.88348e+06		6.54033e+06	8.98839e+06	8.51362e+06	4.94506e+06
PBANKA_1325600.1-p1	transcript=PBANKA_1325600.1 | gene=PBANKA_1325600 | organism=Plasmodium_berghei_ANKA | gene_product=valine--tRNA ligase, putative | transcript_product=valine--tRNA ligase, putative | location=PbANKA_13_v3:1010124-1013357(+) | protein_length=1077 | sequence_SO=chromosome | SO=protein_coding | is_pseudo=false	0	43.939	13	8	55	1077	126	8.29	173.51												1.93035e+06	1.38196e+06	1.7563e+06	1.21103e+06
PBANKA_1324400.1-p1	transcript=PBANKA_1324400.1 | gene=PBANKA_1324400 | organism=Plasmodium_berghei_ANKA | gene_product=60S ribosomal protein L27, putative | transcript_product=60S ribosomal protein L27, putative | location=PbANKA_13_v3:979146-980299(-) | protein_length=146 | sequence_SO=chromosome | SO=protein_coding | is_pseudo=false	0	24.548	38	5	87	146	16.9	10.35	221.04		620875	1.12944e+06	604978	1.69427e+06		2.5161e+07	4.73303e+06	2.05353e+07	6.12359e+06		1.19978e+07	1.65343e+07	2.01045e+07	9.37591e+06
PBANKA_1322700.1-p1	transcript=PBANKA_1322700.1 | gene=PBANKA_1322700 | organism=Plasmodium_berghei_ANKA | gene_product=ATP-dependent RNA helicase DBP5, putative | transcript_product=ATP-dependent RNA helicase DBP5, putative | location=PbANKA_13_v3:933071-935107(+) | protein_length=678 | sequence_SO=chromosome | SO=protein_coding | is_pseudo=false	0	48.735	23	10	92	678	77.2	5.63	270.27							1.39103e+06	982635	1.3922e+06	348672		2.87078e+06	3.26698e+06	3.11342e+06	2.31876e+06
PBANKA_1321000.1-p1	transcript=PBANKA_1321000.1 | gene=PBANKA_1321000 | organism=Plasmodium_berghei_ANKA | gene_product=MA3 domain-containing protein, putative | transcript_product=MA3 domain-containing protein, putative | location=PbANKA_13_v3:863106-864881(-) | protein_length=591 | sequence_SO=chromosome | SO=protein_coding | is_pseudo=false	0	30.57	21	8	47	591	70.7	4.96	123.5							606728	652845	219240	516542		1.67681e+06	1.87815e+06	1.45605e+06	1.15531e+06
PBANKA_1320400.1-p1	transcript=PBANKA_1320400.1 | gene=PBANKA_1320400 | organism=Plasmodium_berghei_ANKA | gene_product=conserved Plasmodium protein, unknown function | transcript_product=conserved Plasmodium protein, unknown function | location=PbANKA_13_v3:841607-843691(-) | protein_length=694 | sequence_SO=chromosome | SO=protein_coding | is_pseudo=false	0	40.092	16	7	43	694	78.9	5.2	127.5												1.21117e+06	2.44979e+06	1.58627e+06	1.17048e+06
PBANKA_1318900.1-p1	transcript=PBANKA_1318900.1 | gene=PBANKA_1318900 | organism=Plasmodium_berghei_ANKA | gene_product=methyltransferase, putative | transcript_product=methyltransferase, putative | location=PbANKA_13_v3:778205-779607(+) | protein_length=205 | sequence_SO=chromosome | SO=protein_coding | is_pseudo=false	0	9.075	13	2	11	205	23.8	5.91	33.18												391864	544214	326951	321522
PBANKA_1318100.1-p1	transcript=PBANKA_1318100.1 | gene=PBANKA_1318100 | organism=Plasmodium_berghei_ANKA | gene_product=aminopeptidase P, putative | transcript_product=aminopeptidase P, putative | location=PbANKA_13_v3:758373-760703(+) | protein_length=776 | sequence_SO=chromosome | SO=protein_coding | is_pseudo=false	0	27.324	18	7	23	776	89.8	7.24	70.66												1.03731e+06	970503	728146	1.06181e+06
PBANKA_1317500.1-p1	transcript=PBANKA_1317500.1 | gene=PBANKA_1317500 | organism=Plasmodium_berghei_ANKA | gene_product=glucose-6-phosphate dehydrogenase-6-phosphogluconolactonase, putative | transcript_product=glucose-6-phosphate dehydrogenase-6-phosphogluconolactonase, putative | location=PbANKA_13_v3:736679-739531(-) | protein_length=950 | sequence_SO=chromosome | SO=protein_coding | is_pseudo=false	0	26.84	11	7	38	950	109.6	7.77	95.78							990527	144298	718873	313296		2.19234e+06	2.12618e+06	1.87874e+06	1.63252e+06
PBANKA_1317400.1-p1	transcript=PBANKA_1317400.1 | gene=PBANKA_1317400 | organism=Plasmodium_berghei_ANKA | gene_product=HSP90 co-chaperone p23, putative | transcript_product=HSP90 co-chaperone p23, putative | location=PbANKA_13_v3:734605-735971(+) | protein_length=255 | sequence_SO=chromosome | SO=protein_coding | is_pseudo=false	0	29.78	25	5	68	255	28.1	4.59	212.55							2.79906e+06	1.65102e+06	1.06892e+06	1.89699e+06		5.38564e+06	4.92626e+06	7.87263e+06	6.29004e+06
PBANKA_1315800.1-p1	transcript=PBANKA_1315800.1 | gene=PBANKA_1315800 | organism=Plasmodium_berghei_ANKA | gene_product=leucine-rich repeat protein | transcript_product=leucine-rich repeat protein | location=PbANKA_13_v3:671232-672251(+) | protein_length=339 | sequence_SO=chromosome | SO=protein_coding | is_pseudo=false	0	5.853	7	2	4	339	39.7	9.57	11.69		494290	440516	428503			382170	375734	366058	410112		347945	554679	458930	478305
PBANKA_1315700.1-p1	transcript=PBANKA_1315700.1 | gene=PBANKA_1315700 | organism=Plasmodium_berghei_ANKA | gene_product=rhoptry neck protein 2 | transcript_product=rhoptry neck protein 2 | location=PbANKA_13_v3:664125-670370(+) | protein_length=2081 | sequence_SO=chromosome | SO=protein_coding | is_pseudo=false	0	41.723	7	9	34	2081	236.4	8.73	91.45												1.47383e+06	3.17753e+06	1.55007e+06	1.47428e+06
PBANKA_1315500.1-p1	transcript=PBANKA_1315500.1 | gene=PBANKA_1315500 | organism=Plasmodium_berghei_ANKA | gene_product=sortilin, putative | transcript_product=sortilin, putative | location=PbANKA_13_v3:654412-657497(+) | protein_length=887 | sequence_SO=chromosome | SO=protein_coding | is_pseudo=false	0	75.604	30	15	109	887	100.9	6.54	373.81		652774	611443	457070	448713		326986	607179	604216	658242		7.65141e+06	1.0192e+07	8.64563e+06	6.40577e+06
PBANKA_1314800.1-p1	transcript=PBANKA_1314800.1 | gene=PBANKA_1314800 | organism=Plasmodium_berghei_ANKA | gene_product=elongation factor 2, putative | transcript_product=elongation factor 2, putative | location=PbANKA_13_v3:624965-627463(+) | protein_length=832 | sequence_SO=chromosome | SO=protein_coding | is_pseudo=false	0	179.489	46	24	381	832	93.3	6.74	1362.64		660639	475786	536716	220328		1.95677e+07	1.27445e+07	1.10434e+07	8.06651e+06		3.85338e+07	2.62752e+07	3.26373e+07	2.76196e+07
PBANKA_1311300.1-p1	transcript=PBANKA_1311300.1 | gene=PBANKA_1311300 | organism=Plasmodium_berghei_ANKA | gene_product=inner membrane complex protein, putative | transcript_product=inner membrane complex protein, putative | location=PbANKA_13_v3:502563-503216(+) | protein_length=144 | sequence_SO=chromosome | SO=protein_coding | is_pseudo=false	0	8.871	24	2	11	144	16.7	7.11	35.88												433253	630371	204896	408919
PBANKA_1310800.1-p1	transcript=PBANKA_1310800.1 | gene=PBANKA_1310800 | organism=Plasmodium_berghei_ANKA | gene_product=40S ribosomal protein S5, putative | transcript_product=40S ribosomal protein S5, putative | location=PbANKA_13_v3:492684-494081(+) | protein_length=271 | sequence_SO=chromosome | SO=protein_coding | is_pseudo=false	0	57.237	38	9	182	271	29.9	10.05	529.88		399638	553328	748570	517719		4.20197e+07	6.60808e+06	3.68188e+07	6.98223e+06		1.56176e+07	2.61253e+07	3.01687e+07	1.47401e+07
PBANKA_1310400.1-p1	transcript=PBANKA_1310400.1 | gene=PBANKA_1310400 | organism=Plasmodium_berghei_ANKA | gene_product=centrin-2, putative | transcript_product=centrin-2, putative | location=PbANKA_13_v3:481788-482534(-) | protein_length=168 | sequence_SO=chromosome | SO=protein_coding | is_pseudo=false	0	40.44	57	7	50	168	19.4	4.69	155.41												3.22836e+06	3.70953e+06	2.44013e+06	2.86782e+06
PBANKA_1310100.1-p1	transcript=PBANKA_1310100.1 | gene=PBANKA_1310100 | organism=Plasmodium_berghei_ANKA | gene_product=pyruvate dehydrogenase E1 component subunit beta, putative | transcript_product=pyruvate dehydrogenase E1 component subunit beta, putative | location=PbANKA_13_v3:468934-470127(-) | protein_length=397 | sequence_SO=chromosome | SO=protein_coding | is_pseudo=false	0	13.703	13	3	11	397	44.8	8.12	27.71												388078	473458	493637	368397
PBANKA_1309900.1-p1	transcript=PBANKA_1309900.1 | gene=PBANKA_1309900 | organism=Plasmodium_berghei_ANKA | gene_product=M17 leucyl aminopeptidase, putative | transcript_product=M17 leucyl aminopeptidase, putative | location=PbANKA_13_v3:461027-462934(-) | protein_length=635 | sequence_SO=chromosome | SO=protein_coding | is_pseudo=false	0	50.683	20	10	94	635	72	8.94	270.31							189486	206093	194200	234957		1.35553e+07	8.50194e+06	5.05741e+06	6.73515e+06
PBANKA_1309700.1-p1	transcript=PBANKA_1309700.1 | gene=PBANKA_1309700 | organism=Plasmodium_berghei_ANKA | gene_product=ATP-dependent RNA helicase DDX5, putative | transcript_product=ATP-dependent RNA helicase DDX5, putative | location=PbANKA_13_v3:452746-455713(+) | protein_length=522 | sequence_SO=chromosome | SO=protein_coding | is_pseudo=false	0	97.128	43	17	307	522	59.1	9.52	903.91		1.07e+06	1.1095e+06	1.07718e+06	1.31501e+06		3.61305e+07	9.45213e+06	3.20698e+07	1.04663e+07		1.73075e+07	2.08338e+07	3.00757e+07	1.72263e+07
PBANKA_1309600.1-p1	transcript=PBANKA_1309600.1 | gene=PBANKA_1309600 | organism=Plasmodium_berghei_ANKA | gene_product=conserved Plasmodium protein, unknown function | transcript_product=conserved Plasmodium protein, unknown function | location=PbANKA_13_v3:446017-449901(-) | protein_length=1210 | sequence_SO=chromosome | SO=protein_coding | is_pseudo=false	0	53.943	17	14	65	1210	144.2	8.66	156.67							313829	112704	251961	121188		6.13659e+06	8.14864e+06	4.59056e+06	3.5389e+06
PBANKA_1308900.1-p1	transcript=PBANKA_1308900.1 | gene=PBANKA_1308900 | organism=Plasmodium_berghei_ANKA | gene_product=histidine--tRNA ligase, putative | transcript_product=histidine--tRNA ligase, putative | location=PbANKA_13_v3:422991-426197(-) | protein_length=1068 | sequence_SO=chromosome | SO=protein_coding | is_pseudo=false	0	7.967	2	2	10	1068	124.6	7.97	23.07												296267	327257	166717	190057
PBANKA_1308600.1-p1	transcript=PBANKA_1308600.1 | gene=PBANKA_1308600 | organism=Plasmodium_berghei_ANKA | gene_product=fructose-bisphosphate aldolase 2 | transcript_product=fructose-bisphosphate aldolase 2 | location=PbANKA_13_v3:415870-417320(-) | protein_length=369 | sequence_SO=chromosome | SO=protein_coding | is_pseudo=false	0	27.611	26	6	38	369	39.8	8.48	111.77												2.25227e+06	1.31011e+06	1.25615e+06	2.77446e+06
PBANKA_1308200.1-p1	transcript=PBANKA_1308200.1 | gene=PBANKA_1308200 | organism=Plasmodium_berghei_ANKA | gene_product=1-acyl-sn-glycerol-3-phosphate acyltransferase, putative | transcript_product=1-acyl-sn-glycerol-3-phosphate acyltransferase, putative | location=PbANKA_13_v3:402308-403550(+) | protein_length=293 | sequence_SO=chromosome | SO=protein_coding | is_pseudo=false	0	16.286	19	3	26	293	33.8	9.55	90.79							108664	158523	117989	164693		753144	1.14221e+06	857299	420147
PBANKA_1307800.1-p1	transcript=PBANKA_1307800.1 | gene=PBANKA_1307800 | organism=Plasmodium_berghei_ANKA | gene_product=heat shock protein 90, putative | transcript_product=heat shock protein 90, putative | location=PbANKA_13_v3:372663-375305(+) | protein_length=880 | sequence_SO=chromosome | SO=protein_coding | is_pseudo=false	0	15.143	8	4	21	880	101.6	5.77	64.37												411998	325032	561106	376731
PBANKA_1306800.1-p1	transcript=PBANKA_1306800.1 | gene=PBANKA_1306800 | organism=Plasmodium_berghei_ANKA | gene_product=protein transport protein SEC7, putative | transcript_product=protein transport protein SEC7, putative | location=PbANKA_13_v3:332563-341553(+) | protein_length=2996 | sequence_SO=chromosome | SO=protein_coding | is_pseudo=false	0	13.181	2	4	7	2996	352.7	6.77	20.34		235541	150912	171930	245759							324411	396779	184640	299375
PBANKA_1306200.1-p1	transcript=PBANKA_1306200.1 | gene=PBANKA_1306200 | organism=Plasmodium_berghei_ANKA | gene_product=tRNA import protein tRIP | transcript_product=tRNA import protein tRIP | location=PbANKA_13_v3:297567-299061(-) | protein_length=403 | sequence_SO=chromosome | SO=protein_coding | is_pseudo=false	0	28.175	22	7	51	403	46.1	7.11	123.8							409188	171804	347822	295815		4.1235e+06	4.08874e+06	4.46521e+06	4.5266e+06
PBANKA_1305300.1-p1	transcript=PBANKA_1305300.1 | gene=PBANKA_1305300 | organism=Plasmodium_berghei_ANKA | gene_product=FACT complex subunit SSRP1, putative | transcript_product=FACT complex subunit SSRP1, putative | location=PbANKA_13_v3:277081-278562(+) | protein_length=493 | sequence_SO=chromosome | SO=protein_coding | is_pseudo=false	0	25.946	21	7	32	493	57.1	4.88	84.2							505352	228810	657243	167218		1.20171e+06	1.56115e+06	2.07539e+06	1.0909e+06
PBANKA_1305100.1-p1	transcript=PBANKA_1305100.1 | gene=PBANKA_1305100 | organism=Plasmodium_berghei_ANKA | gene_product=60S ribosomal protein L1, putative | transcript_product=60S ribosomal protein L1, putative | location=PbANKA_13_v3:264033-265173(+) | protein_length=217 | sequence_SO=chromosome | SO=protein_coding | is_pseudo=false	0	57.332	41	8	116	217	24.8	9.92	415.44							4.19131e+06	1.45445e+06	1.52131e+06	1.22911e+06		8.40306e+06	8.12893e+06	7.34471e+06	6.1629e+06
PBANKA_1303700.1-p1	transcript=PBANKA_1303700.1 | gene=PBANKA_1303700 | organism=Plasmodium_berghei_ANKA | gene_product=vesicle-associated membrane protein, putative | transcript_product=vesicle-associated membrane protein, putative | location=PbANKA_13_v3:208611-209546(+) | protein_length=234 | sequence_SO=chromosome | SO=protein_coding | is_pseudo=false	0	57.492	50	9	83	234	26.9	8.21	283.06							1.66753e+06	1.15582e+06	747544	1.20696e+06		5.91534e+06	7.16988e+06	6.777e+06	5.45114e+06
PBANKA_1303300.1-p1	transcript=PBANKA_1303300.1 | gene=PBANKA_1303300 | organism=Plasmodium_berghei_ANKA | gene_product=cytochrome b-c1 complex subunit Rieske, putative | transcript_product=cytochrome b-c1 complex subunit Rieske, putative | location=PbANKA_13_v3:193318-194391(-) | protein_length=357 | sequence_SO=chromosome | SO=protein_coding | is_pseudo=false	0	28.722	23	5	32	357	41.1	6.6	102.85		181840	139950	186283	368425							3.04132e+06	3.8651e+06	3.61406e+06	2.72027e+06
PBANKA_1302800.1-p1	transcript=PBANKA_1302800.1 | gene=PBANKA_1302800 | organism=Plasmodium_berghei_ANKA | gene_product=thioredoxin peroxidase 1 | transcript_product=thioredoxin peroxidase 1 | location=PbANKA_13_v3:168768-169355(+) | protein_length=195 | sequence_SO=chromosome | SO=protein_coding | is_pseudo=false	0	28.266	32	4	83	195	21.6	7.02	247.1							2.88982e+06	4.61639e+06	1.0956e+06	3.52202e+06		2.15834e+07	1.51354e+07	1.07631e+07	1.47149e+07
PBANKA_1302200.1-p1	transcript=PBANKA_1302200.1 | gene=PBANKA_1302200 | organism=Plasmodium_berghei_ANKA | gene_product=translocation protein SEC62, putative | transcript_product=translocation protein SEC62, putative | location=PbANKA_13_v3:134481-136097(-) | protein_length=380 | sequence_SO=chromosome | SO=protein_coding | is_pseudo=false	0	28.022	26	7	39	380	44.5	7.33	101.69		103969	75713.3	403563	326231							1.27974e+06	1.94449e+06	1.70826e+06	1.26209e+06
PBANKA_1301400.1-p1	transcript=PBANKA_1301400.1 | gene=PBANKA_1301400 | organism=Plasmodium_berghei_ANKA | gene_product=proteasome subunit alpha type-1, putative | transcript_product=proteasome subunit alpha type-1, putative | location=PbANKA_13_v3:92041-93163(-) | protein_length=253 | sequence_SO=chromosome | SO=protein_coding | is_pseudo=false	0	33.461	36	6	68	253	28.9	6.54	206.68							232441	438830	338211	679408		6.01112e+06	5.25471e+06	4.39535e+06	4.27018e+06
PBANKA_1243600.1-p1	transcript=PBANKA_1243600.1 | gene=PBANKA_1243600 | organism=Plasmodium_berghei_ANKA | gene_product=conserved Plasmodium protein, unknown function | transcript_product=conserved Plasmodium protein, unknown function | location=PbANKA_12_v3:1639527-1641638(-) | protein_length=703 | sequence_SO=chromosome | SO=protein_coding | is_pseudo=false	0	21.802	11	4	23	703	80.4	5.19	79.1							578659	308165	889733	259623		494009	1.08083e+06	721486	443979
PBANKA_1242800.1-p1	transcript=PBANKA_1242800.1 | gene=PBANKA_1242800 | organism=Plasmodium_berghei_ANKA | gene_product=eukaryotic translation initiation factor 3 subunit E, putative | transcript_product=eukaryotic translation initiation factor 3 subunit E, putative | location=PbANKA_12_v3:1618656-1620411(-) | protein_length=527 | sequence_SO=chromosome | SO=protein_coding | is_pseudo=false	0	54.96	25	10	126	527	62.5	7.58	370.82							212602	150151	180821	136679		4.80781e+06	5.69953e+06	5.82882e+06	4.53179e+06
PBANKA_1242700.1-p1	transcript=PBANKA_1242700.1 | gene=PBANKA_1242700 | organism=Plasmodium_berghei_ANKA | gene_product=AP-1 complex subunit beta, putative | transcript_product=AP-1 complex subunit beta, putative | location=PbANKA_12_v3:1613223-1616759(-) | protein_length=936 | sequence_SO=chromosome | SO=protein_coding | is_pseudo=false	0	12.514	6	4	14	936	107.1	6.25	36.48												180910	576326	371373	332772
PBANKA_1242300.1-p1	transcript=PBANKA_1242300.1 | gene=PBANKA_1242300 | organism=Plasmodium_berghei_ANKA | gene_product=Hsc70-interacting protein, putative | transcript_product=Hsc70-interacting protein, putative | location=PbANKA_12_v3:1601845-1603291(+) | protein_length=423 | sequence_SO=chromosome | SO=protein_coding | is_pseudo=false	0	39.892	26	8	84	423	47.7	4.91	253.96		388202	755765	310641	131086		886774	760888	238307	425077		9.52181e+06	6.06694e+06	8.23072e+06	7.72314e+06
PBANKA_1239900.1-p1	transcript=PBANKA_1239900.1 | gene=PBANKA_1239900 | organism=Plasmodium_berghei_ANKA | gene_product=acyl-CoA synthetase, putative | transcript_product=acyl-CoA synthetase, putative | location=PbANKA_12_v3:1529949-1531973(+) | protein_length=674 | sequence_SO=chromosome | SO=protein_coding | is_pseudo=false	0	89.374	37	15	141	674	76.8	8.47	455.93							1.72214e+06	383712	950957	293511		5.99501e+06	6.83002e+06	7.43374e+06	5.98338e+06
PBANKA_1238800.1-p1	transcript=PBANKA_1238800.1 | gene=PBANKA_1238800 | organism=Plasmodium_berghei_ANKA | gene_product=karyopherin beta, putative | transcript_product=karyopherin beta, putative | location=PbANKA_12_v3:1489931-1493311(+) | protein_length=1126 | sequence_SO=chromosome | SO=protein_coding | is_pseudo=false	0	233.695	50	39	545	1126	127.7	4.88	1649.25		549230	516310	995334	1.14742e+06		1.22865e+07	8.91865e+06	5.07899e+06	6.58995e+06		3.84479e+07	4.39189e+07	4.13687e+07	3.80306e+07
PBANKA_1238200.1-p1	transcript=PBANKA_1238200.1 | gene=PBANKA_1238200 | organism=Plasmodium_berghei_ANKA | gene_product=DnaJ protein, putative | transcript_product=DnaJ protein, putative | location=PbANKA_12_v3:1467456-1469706(+) | protein_length=533 | sequence_SO=chromosome | SO=protein_coding | is_pseudo=false	0	10.322	8	3	17	533	61.5	7.03	41.23												496233	646989	797880	212395
PBANKA_1237900.1-p1	transcript=PBANKA_1237900.1 | gene=PBANKA_1237900 | organism=Plasmodium_berghei_ANKA | gene_product=mitochondrial-processing peptidase subunit alpha, putative | transcript_product=mitochondrial-processing peptidase subunit alpha, putative | location=PbANKA_12_v3:1458002-1459812(-) | protein_length=534 | sequence_SO=chromosome | SO=protein_coding | is_pseudo=false	0	57.824	34	10	132	534	61.2	8.62	409.99		102856	134662	110723	182999		1.64488e+06	761751	1.44807e+06	1.07536e+06		3.88427e+06	6.2097e+06	6.24475e+06	4.11839e+06
PBANKA_1235600.1-p1	transcript=PBANKA_1235600.1 | gene=PBANKA_1235600 | organism=Plasmodium_berghei_ANKA | gene_product=adenosylhomocysteinase, putative | transcript_product=adenosylhomocysteinase, putative | location=PbANKA_12_v3:1360071-1361510(+) | protein_length=479 | sequence_SO=chromosome | SO=protein_coding | is_pseudo=false	0	66.243	46	13	116	479	53.6	6.05	378.48		199929	127096	262679	295559		1.59417e+06	2.30358e+06	993171	1.47954e+06		1.66993e+07	8.26673e+06	1.02179e+07	1.53183e+07
PBANKA_1234800.1-p1	transcript=PBANKA_1234800.1 | gene=PBANKA_1234800 | organism=Plasmodium_berghei_ANKA | gene_product=40S ribosomal protein S9, putative | transcript_product=40S ribosomal protein S9, putative | location=PbANKA_12_v3:1336256-1337356(+) | protein_length=189 | sequence_SO=chromosome | SO=protein_coding | is_pseudo=false	0	31.35	38	7	125	189	22.1	10.54	299.98		698712	842136	867870	2.53028e+06		3.53477e+07	3.88571e+06	3.09505e+07	4.51334e+06		1.00597e+07	1.63375e+07	1.82931e+07	1.04709e+07
PBANKA_1234200.1-p1	transcript=PBANKA_1234200.1 | gene=PBANKA_1234200 | organism=Plasmodium_berghei_ANKA | gene_product=40S ribosomal protein S24, putative | transcript_product=40S ribosomal protein S24, putative | location=PbANKA_12_v3:1309151-1309654(-) | protein_length=133 | sequence_SO=chromosome | SO=protein_coding | is_pseudo=false	0	20.557	29	4	98	133	15.3	10.96	236.85		137153	140977	156647	278285		2.00948e+07	4.09365e+06	1.36299e+07	1.06314e+06		8.54368e+06	9.61316e+06	1.00865e+07	6.34864e+06
PBANKA_1234000.1-p1	transcript=PBANKA_1234000.1 | gene=PBANKA_1234000 | organism=Plasmodium_berghei_ANKA | gene_product=V-type proton ATPase 16 kDa proteolipid subunit, putative | transcript_product=V-type proton ATPase 16 kDa proteolipid subunit, putative | location=PbANKA_12_v3:1303079-1304321(-) | protein_length=165 | sequence_SO=chromosome | SO=protein_coding | is_pseudo=false	0	15.782	30	2	18	165	16.9	8.31	65.19							671305	664783	371040	991652		4.10467e+06	3.61787e+06	3.95557e+06	1.84512e+06
PBANKA_1232500.1-p1	transcript=PBANKA_1232500.1 | gene=PBANKA_1232500 | organism=Plasmodium_berghei_ANKA | gene_product=eukaryotic translation initiation factor 3 subunit B, putative | transcript_product=eukaryotic translation initiation factor 3 subunit B, putative | location=PbANKA_12_v3:1258179-1260329(+) | protein_length=716 | sequence_SO=chromosome | SO=protein_coding | is_pseudo=false	0	66.49	24	13	153	716	84.1	8.53	417.21		1.06573e+06	811382	810167	1.06892e+06		3.90768e+06	3.40119e+06	3.14914e+06	3.33929e+06		1.32214e+07	1.17888e+07	1.41036e+07	1.14863e+07
PBANKA_1232200.1-p1	transcript=PBANKA_1232200.1 | gene=PBANKA_1232200 | organism=Plasmodium_berghei_ANKA | gene_product=FACT complex subunit SPT16 | transcript_product=FACT complex subunit SPT16 | location=PbANKA_12_v3:1246975-1250509(+) | protein_length=1096 | sequence_SO=chromosome | SO=protein_coding | is_pseudo=false	0	41.891	11	8	68	1096	127.5	5.19	220.75			831938	342242	372176		396372	433032	260516	531443		2.4145e+06	3.36059e+06	3.47333e+06	1.47198e+06
PBANKA_1232100.1-p1	transcript=PBANKA_1232100.1 | gene=PBANKA_1232100 | organism=Plasmodium_berghei_ANKA | gene_product=serine/arginine-rich splicing factor 1, putative | transcript_product=serine/arginine-rich splicing factor 1, putative | location=PbANKA_12_v3:1242125-1243265(-) | protein_length=315 | sequence_SO=chromosome | SO=protein_coding | is_pseudo=false	0	17.466	9	2	25	315	36.3	11	68.37							1.44088e+06	236577	492896	270288		1.51936e+06	1.50638e+06	1.9476e+06	1.65647e+06
PBANKA_1231800.1-p1	transcript=PBANKA_1231800.1 | gene=PBANKA_1231800 | organism=Plasmodium_berghei_ANKA | gene_product=60S ribosomal protein L12, putative | transcript_product=60S ribosomal protein L12, putative | location=PbANKA_12_v3:1233943-1234732(-) | protein_length=165 | sequence_SO=chromosome | SO=protein_coding | is_pseudo=false	0	28.655	44	5	167	165	18.2	9.54	443.6		277680	412410	178964	299203		4.03798e+06	1.91665e+06	3.03676e+06	2.59596e+06		1.38901e+07	1.13995e+07	1.4716e+07	9.29658e+06
PBANKA_1231700.1-p1	transcript=PBANKA_1231700.1 | gene=PBANKA_1231700 | organism=Plasmodium_berghei_ANKA | gene_product=60S ribosomal protein L2, putative | transcript_product=60S ribosomal protein L2, putative | location=PbANKA_12_v3:1231477-1232411(-) | protein_length=260 | sequence_SO=chromosome | SO=protein_coding | is_pseudo=false	0	29.313	30	4	56	260	27.9	10.52	175.52		750545	682420	648934	1.66327e+06		2.99987e+07	2.50074e+06	2.24235e+07	3.45644e+06		6.52499e+06	8.94193e+06	1.18464e+07	4.9916e+06
PBANKA_1231000.1-p1	transcript=PBANKA_1231000.1 | gene=PBANKA_1231000 | organism=Plasmodium_berghei_ANKA | gene_product=40S ribosomal protein S11, putative | transcript_product=40S ribosomal protein S11, putative | location=PbANKA_12_v3:1200699-1201422(-) | protein_length=151 | sequence_SO=chromosome | SO=protein_coding | is_pseudo=false	0	48.171	59	7	111	151	16.1	10.49	363.66		621679	656275	382028	680361		1.44036e+07	2.7263e+06	7.13914e+06	3.33782e+06		8.91347e+06	8.87264e+06	1.67882e+07	1.17954e+07
PBANKA_1228400.1-p1	transcript=PBANKA_1228400.1 | gene=PBANKA_1228400 | organism=Plasmodium_berghei_ANKA | gene_product=mannose-6-phosphate isomerase, putative | transcript_product=mannose-6-phosphate isomerase, putative | location=PbANKA_12_v3:1106549-1108993(+) | protein_length=814 | sequence_SO=chromosome | SO=protein_coding | is_pseudo=false	0	11.679	5	2	21	814	95.5	7.85	57.65												355620	359212	220156	159552
PBANKA_1228200.1-p1	transcript=PBANKA_1228200.1 | gene=PBANKA_1228200 | organism=Plasmodium_berghei_ANKA | gene_product=glutamate dehydrogenase, putative | transcript_product=glutamate dehydrogenase, putative | location=PbANKA_12_v3:1082894-1086532(-) | protein_length=1212 | sequence_SO=chromosome | SO=protein_coding | is_pseudo=false	0	101.415	26	20	191	1212	140.1	6.52	618.35							5.25073e+06	2.35053e+06	4.17737e+06	2.18621e+06		1.09818e+07	1.19677e+07	9.58551e+06	8.21557e+06
PBANKA_1227900.1-p1	transcript=PBANKA_1227900.1 | gene=PBANKA_1227900 | organism=Plasmodium_berghei_ANKA | gene_product=periodic tryptophan protein 2, putative | transcript_product=periodic tryptophan protein 2, putative | location=PbANKA_12_v3:1067204-1070500(+) | protein_length=1098 | sequence_SO=chromosome | SO=protein_coding | is_pseudo=false	0	18.847	6	4	22	1098	126.2	7.25	72.22		818951	1.0065e+06	919848	597405		882730	1.43842e+06	1.66674e+06	1.15617e+06		1.39904e+06	1.33733e+06	1.46483e+06	1.37985e+06
PBANKA_1227000.1-p1	transcript=PBANKA_1227000.1 | gene=PBANKA_1227000 | organism=Plasmodium_berghei_ANKA | gene_product=filament assembling protein, putative | transcript_product=filament assembling protein, putative | location=PbANKA_12_v3:1036201-1038423(+) | protein_length=608 | sequence_SO=chromosome | SO=protein_coding | is_pseudo=false	0	8.443	5	2	8	608	70.9	9.06	20.36												409134	666060	381702	217365
PBANKA_1226700.1-p1	transcript=PBANKA_1226700.1 | gene=PBANKA_1226700 | organism=Plasmodium_berghei_ANKA | gene_product=AAA family ATPase, putative | transcript_product=AAA family ATPase, putative | location=PbANKA_12_v3:1022205-1025654(-) | protein_length=1149 | sequence_SO=chromosome | SO=protein_coding | is_pseudo=false	0	10.635	4	3	9	1149	137.7	9.01	24.18		174045	50844.3	202101	197967		184882	153984	150380	138091		187842	472348	325765	148163
PBANKA_1226600.1-p1	transcript=PBANKA_1226600.1 | gene=PBANKA_1226600 | organism=Plasmodium_berghei_ANKA | gene_product=tubulin gamma chain, putative | transcript_product=tubulin gamma chain, putative | location=PbANKA_12_v3:1019066-1020424(-) | protein_length=452 | sequence_SO=chromosome | SO=protein_coding | is_pseudo=false	0	16.288	12	4	19	452	51.6	6.54	50.8												275206	663174	385251	279946
PBANKA_1226500.1-p1	transcript=PBANKA_1226500.1 | gene=PBANKA_1226500 | organism=Plasmodium_berghei_ANKA | gene_product=proteasome subunit beta type-4, putative | transcript_product=proteasome subunit beta type-4, putative | location=PbANKA_12_v3:1017604-1018484(+) | protein_length=256 | sequence_SO=chromosome | SO=protein_coding | is_pseudo=false	0	33.063	33	5	57	256	29.8	7.08	235.85							1.15414e+06	721239	716583	863001		5.82257e+06	5.61358e+06	4.06451e+06	3.23154e+06
PBANKA_1224500.1-p1	transcript=PBANKA_1224500.1 | gene=PBANKA_1224500 | organism=Plasmodium_berghei_ANKA | gene_product=Dpy-19-like C-mannosyltransferase, putative | transcript_product=Dpy-19-like C-mannosyltransferase, putative | location=PbANKA_12_v3:927275-931639(-) | protein_length=1035 | sequence_SO=chromosome | SO=protein_coding | is_pseudo=false	0	19.453	6	4	7	1035	123.2	9.09	22.71												772796	1.64255e+06	871344	333484
PBANKA_1223800.1-p1	transcript=PBANKA_1223800.1 | gene=PBANKA_1223800 | organism=Plasmodium_berghei_ANKA | gene_product=V-type proton ATPase subunit a, putative | transcript_product=V-type proton ATPase subunit a, putative | location=PbANKA_12_v3:898046-901101(+) | protein_length=953 | sequence_SO=chromosome | SO=protein_coding | is_pseudo=false	0	10.131	4	2	15	953	111	6.35	58.72												697761	1.2289e+06	926865	534013
PBANKA_1223100.1-p1	transcript=PBANKA_1223100.1 | gene=PBANKA_1223100 | organism=Plasmodium_berghei_ANKA | gene_product=proteasome subunit alpha type-6, putative | transcript_product=proteasome subunit alpha type-6, putative | location=PbANKA_12_v3:877285-878498(-) | protein_length=260 | sequence_SO=chromosome | SO=protein_coding | is_pseudo=false	0	25.7	25	4	48	260	29.6	5.38	177.51							182230	257155	242009	294962		3.11786e+06	3.14096e+06	2.45091e+06	2.9261e+06
PBANKA_1223000.1-p1	transcript=PBANKA_1223000.1 | gene=PBANKA_1223000 | organism=Plasmodium_berghei_ANKA | gene_product=conserved Plasmodium protein, unknown function | transcript_product=conserved Plasmodium protein, unknown function | location=PbANKA_12_v3:872555-876207(+) | protein_length=1140 | sequence_SO=chromosome | SO=protein_coding | is_pseudo=false	0	9.778	5	3	7	1140	133.4	5.35	22.04												2.3204e+06	2.10527e+06	1.79388e+06	2.60692e+06
PBANKA_1222900.1-p1	transcript=PBANKA_1222900.1 | gene=PBANKA_1222900 | organism=Plasmodium_berghei_ANKA | gene_product=26S proteasome regulatory subunit RPN10, putative | transcript_product=26S proteasome regulatory subunit RPN10, putative | location=PbANKA_12_v3:869718-871071(+) | protein_length=422 | sequence_SO=chromosome | SO=protein_coding | is_pseudo=false	0	28.621	19	6	61	422	47.9	4.84	191.35							148380	345045		372003		2.97991e+06	3.62502e+06	2.37745e+06	2.56389e+06
PBANKA_1219300.1-p1	transcript=PBANKA_1219300.1 | gene=PBANKA_1219300 | organism=Plasmodium_berghei_ANKA | gene_product=heat shock protein 110, putative | transcript_product=heat shock protein 110, putative | location=PbANKA_12_v3:740764-743274(+) | protein_length=836 | sequence_SO=chromosome | SO=protein_coding | is_pseudo=false	0	124.411	32	19	266	836	94.8	5.63	829.64		422079		579981	854294		3.38721e+06	3.21558e+06	4.10207e+06	2.99153e+06		3.11191e+07	2.41389e+07	2.41313e+07	3.08531e+07
PBANKA_1218900.1-p1	transcript=PBANKA_1218900.1 | gene=PBANKA_1218900 | organism=Plasmodium_berghei_ANKA | gene_product=elongation factor 1-delta, putative | transcript_product=elongation factor 1-delta, putative | location=PbANKA_12_v3:729464-730216(-) | protein_length=157 | sequence_SO=chromosome | SO=protein_coding | is_pseudo=false	0	32.98	67	6	56	157	17.6	4.63	194.34												6.80783e+06	4.90028e+06	5.74095e+06	6.30217e+06
PBANKA_1218200.1-p1	transcript=PBANKA_1218200.1 | gene=PBANKA_1218200 | organism=Plasmodium_berghei_ANKA | gene_product=T-complex protein 1 subunit epsilon, putative | transcript_product=T-complex protein 1 subunit epsilon, putative | location=PbANKA_12_v3:703321-704928(-) | protein_length=535 | sequence_SO=chromosome | SO=protein_coding | is_pseudo=false	0	95.871	49	17	268	535	59.1	5.85	828.28		230970	679917	480534	823670		1.99869e+06	2.28632e+06	1.41799e+06	2.57466e+06		2.53318e+07	2.05679e+07	1.91307e+07	1.83488e+07
PBANKA_1218100.1-p1	transcript=PBANKA_1218100.1 | gene=PBANKA_1218100 | organism=Plasmodium_berghei_ANKA | gene_product=oocyst capsule protein Cap380 | transcript_product=oocyst capsule protein Cap380 | location=PbANKA_12_v3:692456-702070(+) | protein_length=3204 | sequence_SO=chromosome | SO=protein_coding | is_pseudo=false	0	1072.18	61	128	3980	3204	374.8	6.44	12905.1		6.99695e+07	7.37319e+07	7.88851e+07	3.08139e+08		2.82046e+09	1.69983e+08	1.99629e+09	2.58278e+08		3.8616e+08	5.27459e+08	9.61867e+08	1.99802e+08
PBANKA_1217700.1-p1	transcript=PBANKA_1217700.1 | gene=PBANKA_1217700 | organism=Plasmodium_berghei_ANKA | gene_product=ATP-dependent RNA helicase DDX6 | transcript_product=ATP-dependent RNA helicase DDX6 | location=PbANKA_12_v3:677155-678658(-) | protein_length=433 | sequence_SO=chromosome | SO=protein_coding | is_pseudo=false	0	29.011	21	7	60	433	49.3	8.18	160.88		456935	467638	571276	2.46908e+06		3.37341e+06	1.07681e+06	2.57132e+06	348173		2.10694e+06	3.20246e+06	3.45969e+06	2.29892e+06
PBANKA_1217600.1-p1	transcript=PBANKA_1217600.1 | gene=PBANKA_1217600 | organism=Plasmodium_berghei_ANKA | gene_product=histone H2A.Z, putative | transcript_product=histone H2A.Z, putative | location=PbANKA_12_v3:673877-674813(-) | protein_length=158 | sequence_SO=chromosome | SO=protein_coding | is_pseudo=false	0	16.611	25	5	143	158	16.5	10.62	346.06							1.88868e+06	261864	1.19738e+06	331782		6.8948e+06	5.85762e+06	5.96833e+06	2.49884e+06
PBANKA_1217000.1-p1	transcript=PBANKA_1217000.1 | gene=PBANKA_1217000 | organism=Plasmodium_berghei_ANKA | gene_product=peptidase, putative | transcript_product=peptidase, putative | location=PbANKA_12_v3:650845-653460(+) | protein_length=871 | sequence_SO=chromosome | SO=protein_coding | is_pseudo=false	0	8.418	3	2	9	871	102	6.84	28.86												829471	938431	442174	795584
PBANKA_1216500.1-p1	transcript=PBANKA_1216500.1 | gene=PBANKA_1216500 | organism=Plasmodium_berghei_ANKA | gene_product=peptidyl-prolyl cis-trans isomerase, putative | transcript_product=peptidyl-prolyl cis-trans isomerase, putative | location=PbANKA_12_v3:622027-622539(+) | protein_length=170 | sequence_SO=chromosome | SO=protein_coding | is_pseudo=false	0	8.499	13	2	24	170	18.8	8.34	74.49												2.30449e+06	3.22083e+06	1.23728e+06	1.10186e+06
PBANKA_1215600.1-p1	transcript=PBANKA_1215600.1 | gene=PBANKA_1215600 | organism=Plasmodium_berghei_ANKA | gene_product=40S ribosomal protein S3A, putative | transcript_product=40S ribosomal protein S3A, putative | location=PbANKA_12_v3:586716-587998(+) | protein_length=262 | sequence_SO=chromosome | SO=protein_coding | is_pseudo=false	0	44.29	29	8	140	262	30	9.79	358.37		214403	312433	271362	857207		1.34832e+07	2.99778e+06	1.09768e+07	4.12518e+06		9.12855e+06	1.37121e+07	1.75931e+07	8.69768e+06
PBANKA_1214300.1-p1	transcript=PBANKA_1214300.1 | gene=PBANKA_1214300 | organism=Plasmodium_berghei_ANKA | gene_product=enolase, putative | transcript_product=enolase, putative | location=PbANKA_12_v3:544052-545611(+) | protein_length=446 | sequence_SO=chromosome | SO=protein_coding | is_pseudo=false	0	65.144	42	10	107	446	49	6.47	372.94		165850	265357	264507	388131							8.63263e+06	4.59397e+06	4.71694e+06	8.00879e+06
PBANKA_1214000.1-p1	transcript=PBANKA_1214000.1 | gene=PBANKA_1214000 | organism=Plasmodium_berghei_ANKA | gene_product=heat shock protein 60, putative | transcript_product=heat shock protein 60, putative | location=PbANKA_12_v3:534719-536751(-) | protein_length=579 | sequence_SO=chromosome | SO=protein_coding | is_pseudo=false	0	107.326	42	18	227	579	62.2	7.15	677.87		501019	214077	200473	327986		3.75724e+06	9.77171e+06	1.93898e+06	9.16849e+06		3.83865e+07	3.33458e+07	2.72448e+07	2.95735e+07
PBANKA_1213100.1-p1	transcript=PBANKA_1213100.1 | gene=PBANKA_1213100 | organism=Plasmodium_berghei_ANKA | gene_product=prohibitin 2 | transcript_product=prohibitin 2 | location=PbANKA_12_v3:506262-507113(+) | protein_length=283 | sequence_SO=chromosome | SO=protein_coding | is_pseudo=false	0	20.699	19	4	62	283	32	9.44	156.66		312973	199275	227642	293265		1.75216e+06	622172	1.91761e+06	811757		1.24993e+06	3.93099e+06	3.35465e+06	1.9417e+06
PBANKA_1211700.1-p1	transcript=PBANKA_1211700.1 | gene=PBANKA_1211700 | organism=Plasmodium_berghei_ANKA | gene_product=conserved Plasmodium protein, unknown function | transcript_product=conserved Plasmodium protein, unknown function | location=PbANKA_12_v3:433966-435765(-) | protein_length=599 | sequence_SO=chromosome | SO=protein_coding | is_pseudo=false	0	37.178	19	9	61	599	70.6	9.16	177.79												2.00045e+06	3.96075e+06	2.78444e+06	1.89766e+06
PBANKA_1210900.1-p1	transcript=PBANKA_1210900.1 | gene=PBANKA_1210900 | organism=Plasmodium_berghei_ANKA | gene_product=phosphoglucomutase, putative | transcript_product=phosphoglucomutase, putative | location=PbANKA_12_v3:401727-403508(-) | protein_length=593 | sequence_SO=chromosome | SO=protein_coding | is_pseudo=false	0	34.146	24	8	39	593	68.1	6.74	122.95												1.83323e+06	1.44894e+06	1.44864e+06	2.27155e+06
PBANKA_1210800.1-p1	transcript=PBANKA_1210800.1 | gene=PBANKA_1210800 | organism=Plasmodium_berghei_ANKA | gene_product=hypoxanthine-guanine phosphoribosyltransferase, putative | transcript_product=hypoxanthine-guanine phosphoribosyltransferase, putative | location=PbANKA_12_v3:398943-400099(-) | protein_length=231 | sequence_SO=chromosome | SO=protein_coding | is_pseudo=false	0	55.122	65	10	81	231	26.5	6.99	203.88							304769	405188	250445	233292		5.76165e+06	3.84758e+06	2.60945e+06	4.52249e+06
PBANKA_1210700.1-p1	transcript=PBANKA_1210700.1 | gene=PBANKA_1210700 | organism=Plasmodium_berghei_ANKA | gene_product=cytochrome b-c1 complex subunit 7, putative | transcript_product=cytochrome b-c1 complex subunit 7, putative | location=PbANKA_12_v3:396216-397136(-) | protein_length=192 | sequence_SO=chromosome | SO=protein_coding | is_pseudo=false	0	28.125	54	5	53	192	22.9	9.25	171.79							781571	896298	702394	926403		2.76156e+06	3.67762e+06	3.38437e+06	2.02529e+06
PBANKA_1210200.1-p1	transcript=PBANKA_1210200.1 | gene=PBANKA_1210200 | organism=Plasmodium_berghei_ANKA | gene_product=PRE-binding protein, putative | transcript_product=PRE-binding protein, putative | location=PbANKA_12_v3:379958-382870(+) | protein_length=970 | sequence_SO=chromosome | SO=protein_coding | is_pseudo=false	0	104.295	21	19	264	970	111.1	9.35	712.93		76277	141607	155066	174986		1.37479e+07	4.28533e+06	1.13958e+07	4.94675e+06		1.68943e+07	1.88699e+07	2.65442e+07	1.67098e+07
PBANKA_1209400.1-p1	transcript=PBANKA_1209400.1 | gene=PBANKA_1209400 | organism=Plasmodium_berghei_ANKA | gene_product=inner membrane complex sub-compartment protein 1 | transcript_product=inner membrane complex sub-compartment protein 1 | location=PbANKA_12_v3:357627-358632(-) | protein_length=143 | sequence_SO=chromosome | SO=protein_coding | is_pseudo=false	0	29.021	52	5	47	143	16.4	7.09	181.01												4.29932e+06	4.75138e+06	2.51164e+06	2.7284e+06
PBANKA_1209000.1-p1	transcript=PBANKA_1209000.1 | gene=PBANKA_1209000 | organism=Plasmodium_berghei_ANKA | gene_product=eukaryotic translation initiation factor 2 subunit beta, putative | transcript_product=eukaryotic translation initiation factor 2 subunit beta, putative | location=PbANKA_12_v3:349124-349889(-) | protein_length=224 | sequence_SO=chromosome | SO=protein_coding | is_pseudo=false	0	15.929	19	4	27	224	25.5	9.19	77.89							2.22325e+06	736432	1.22291e+06	1.12447e+06		1.19109e+06	2.70685e+06	2.75069e+06	1.77799e+06
PBANKA_1207000.1-p1	transcript=PBANKA_1207000.1 | gene=PBANKA_1207000 | organism=Plasmodium_berghei_ANKA | gene_product=nucleolar protein 5, putative | transcript_product=nucleolar protein 5, putative | location=PbANKA_12_v3:287044-288453(-) | protein_length=469 | sequence_SO=chromosome | SO=protein_coding | is_pseudo=false	0	52.508	37	12	111	469	53.1	9.57	325.06		88940.2	81102.2	123580	127849		7.22953e+06	1.28335e+06	6.01849e+06	1.51735e+06		2.0931e+06	3.24087e+06	4.50896e+06	1.9879e+06
PBANKA_1206900.1-p1	transcript=PBANKA_1206900.1 | gene=PBANKA_1206900 | organism=Plasmodium_berghei_ANKA | gene_product=tubulin beta chain, putative | transcript_product=tubulin beta chain, putative | location=PbANKA_12_v3:282779-284936(-) | protein_length=445 | sequence_SO=chromosome | SO=protein_coding | is_pseudo=false	0	138.366	65	18	420	445	49.8	4.87	1309.57		203194	168438	196157	155380		2.76155e+06	2.02824e+06	1.66934e+06	2.06108e+06		4.61981e+07	3.39403e+07	2.93089e+07	2.99943e+07
PBANKA_1206600.1-p1	transcript=PBANKA_1206600.1 | gene=PBANKA_1206600 | organism=Plasmodium_berghei_ANKA | gene_product=26S protease regulatory subunit 4, putative | transcript_product=26S protease regulatory subunit 4, putative | location=PbANKA_12_v3:270333-272061(-) | protein_length=447 | sequence_SO=chromosome | SO=protein_coding | is_pseudo=false	0	36.701	22	6	106	447	49.7	7.81	312.27												3.09755e+06	2.46443e+06	2.79795e+06	2.71516e+06
PBANKA_1206100.1-p1	transcript=PBANKA_1206100.1 | gene=PBANKA_1206100 | organism=Plasmodium_berghei_ANKA | gene_product=eukaryotic translation initiation factor 3 subunit D, putative | transcript_product=eukaryotic translation initiation factor 3 subunit D, putative | location=PbANKA_12_v3:240629-242242(+) | protein_length=537 | sequence_SO=chromosome | SO=protein_coding | is_pseudo=false	0	31.701	22	6	38	537	62.2	8.65	142.12												1.13208e+06	979364	2.1788e+06	1.5084e+06
PBANKA_1205000.1-p1	transcript=PBANKA_1205000.1 | gene=PBANKA_1205000 | organism=Plasmodium_berghei_ANKA | gene_product=single-strand telomeric DNA-binding protein GBP2, putative | transcript_product=single-strand telomeric DNA-binding protein GBP2, putative | location=PbANKA_12_v3:206080-207362(+) | protein_length=233 | sequence_SO=chromosome | SO=protein_coding | is_pseudo=false	0	25.286	33	5	48	233	27.8	8.91	155.2							366870	303081	228042	204059		3.69033e+06	2.45137e+06	2.88171e+06	4.05318e+06
PBANKA_1204900.1-p1	transcript=PBANKA_1204900.1 | gene=PBANKA_1204900 | organism=Plasmodium_berghei_ANKA | gene_product=conserved Plasmodium protein, unknown function | transcript_product=conserved Plasmodium protein, unknown function | location=PbANKA_12_v3:203290-204337(+) | protein_length=287 | sequence_SO=chromosome | SO=protein_coding | is_pseudo=false	0	17.564	20	4	31	287	33.9	6.58	92.69												2.06148e+06	1.64945e+06	2.21354e+06	1.89944e+06
PBANKA_1204400.1-p1	transcript=PBANKA_1204400.1 | gene=PBANKA_1204400 | organism=Plasmodium_berghei_ANKA | gene_product=DNA/RNA-binding protein Alba 3, putative | transcript_product=DNA/RNA-binding protein Alba 3, putative | location=PbANKA_12_v3:192634-193274(-) | protein_length=107 | sequence_SO=chromosome | SO=protein_coding | is_pseudo=false	0	26.053	40	4	67	107	12	9.52	242.35							2.4179e+06	3.2841e+06	1.905e+06	2.43594e+06		1.02217e+07	9.20089e+06	1.09121e+07	9.96382e+06
PBANKA_1202400.1-p1	transcript=PBANKA_1202400.1 | gene=PBANKA_1202400 | organism=Plasmodium_berghei_ANKA | gene_product=60S ribosomal protein L13, putative | transcript_product=60S ribosomal protein L13, putative | location=PbANKA_12_v3:121918-122884(-) | protein_length=202 | sequence_SO=chromosome | SO=protein_coding | is_pseudo=false	0	43.561	27	6	114	202	23.8	10.13	286.53		584059	657546	286085	969603		5.46173e+07	2.5652e+06	3.22928e+07	3.69602e+06		4.99255e+06	1.00548e+07	1.37115e+07	5.70063e+06
PBANKA_1202200.1-p1	transcript=PBANKA_1202200.1 | gene=PBANKA_1202200 | organism=Plasmodium_berghei_ANKA | gene_product=U5 small nuclear ribonucleoprotein component, putative | transcript_product=U5 small nuclear ribonucleoprotein component, putative | location=PbANKA_12_v3:115270-118851(-) | protein_length=1193 | sequence_SO=chromosome | SO=protein_coding | is_pseudo=false	0	47.743	16	11	42	1193	138.1	5.15	131.99							305563	160588	175259	205570		962508	1.23329e+06	1.14211e+06	712996
PBANKA_1144100.1-p1	transcript=PBANKA_1144100.1 | gene=PBANKA_1144100 | organism=Plasmodium_berghei_ANKA | gene_product=ABC transporter E family member 1, putative | transcript_product=ABC transporter E family member 1, putative | location=PbANKA_11_v3:1644725-1646773(-) | protein_length=619 | sequence_SO=chromosome | SO=protein_coding | is_pseudo=false	0	16.328	9	4	26	619	70.1	8.91	69.63												408102	610371	801224	440161
PBANKA_1144000.1-p1	transcript=PBANKA_1144000.1 | gene=PBANKA_1144000 | organism=Plasmodium_berghei_ANKA | gene_product=26S proteasome regulatory subunit RPN11, putative | transcript_product=26S proteasome regulatory subunit RPN11, putative | location=PbANKA_11_v3:1641745-1642993(-) | protein_length=311 | sequence_SO=chromosome | SO=protein_coding | is_pseudo=false	0	17.979	26	5	27	311	35.1	6.65	69.37							280653	153549		227356		1.87669e+06	2.11148e+06	1.76895e+06	1.61182e+06
PBANKA_1143600.1-p1	transcript=PBANKA_1143600.1 | gene=PBANKA_1143600 | organism=Plasmodium_berghei_ANKA | gene_product=alanine--tRNA ligase, putative | transcript_product=alanine--tRNA ligase, putative | location=PbANKA_11_v3:1628404-1632060(+) | protein_length=1218 | sequence_SO=chromosome | SO=protein_coding | is_pseudo=false	0	18.359	6	5	11	1218	141.3	8.35	34.17							138768	126341	198187	127923		304420	490412	296645	393511
PBANKA_1143500.1-p1	transcript=PBANKA_1143500.1 | gene=PBANKA_1143500 | organism=Plasmodium_berghei_ANKA | gene_product=ribosome biogenesis protein MRT4, putative | transcript_product=ribosome biogenesis protein MRT4, putative | location=PbANKA_11_v3:1626239-1627391(-) | protein_length=224 | sequence_SO=chromosome | SO=protein_coding | is_pseudo=false	0	6.875	12	2	10	224	25.9	9.72	29.99												681970	512043	790966	411415
PBANKA_1143400.1-p1	transcript=PBANKA_1143400.1 | gene=PBANKA_1143400 | organism=Plasmodium_berghei_ANKA | gene_product=NADH-cytochrome b5 reductase, putative | transcript_product=NADH-cytochrome b5 reductase, putative | location=PbANKA_11_v3:1624312-1625532(+) | protein_length=356 | sequence_SO=chromosome | SO=protein_coding | is_pseudo=false	0	36.389	31	7	69	356	41.6	8.94	202.13							326581	596262	533832	724770		3.11043e+06	4.29199e+06	3.81211e+06	2.88887e+06
PBANKA_1142900.1-p1	transcript=PBANKA_1142900.1 | gene=PBANKA_1142900 | organism=Plasmodium_berghei_ANKA | gene_product=suppressor of kinetochore protein 1, putative | transcript_product=suppressor of kinetochore protein 1, putative | location=PbANKA_11_v3:1611474-1612457(-) | protein_length=162 | sequence_SO=chromosome | SO=protein_coding | is_pseudo=false	0	8.443	15	2	22	162	18.9	4.51	63.06												2.03219e+06	2.06666e+06	1.73853e+06	1.7242e+06
PBANKA_1141700.1-p1	transcript=PBANKA_1141700.1 | gene=PBANKA_1141700 | organism=Plasmodium_berghei_ANKA | gene_product=ubiquitin-60S ribosomal protein L40, putative | transcript_product=ubiquitin-60S ribosomal protein L40, putative | location=PbANKA_11_v3:1569534-1570311(-) | protein_length=128 | sequence_SO=chromosome | SO=protein_coding | is_pseudo=false	0	26.589	27	3	117	128	14.6	9.88	395.43		6.50302e+06	4.18733e+06	1.26683e+07	1.82206e+07		7.24889e+06	9.76426e+06	5.18419e+06	9.41188e+06		2.65665e+07	2.59017e+07	1.90411e+07	1.99538e+07
PBANKA_1139900.1-p1	transcript=PBANKA_1139900.1 | gene=PBANKA_1139900 | organism=Plasmodium_berghei_ANKA | gene_product=reticulon-like protein, putative | transcript_product=reticulon-like protein, putative | location=PbANKA_11_v3:1509699-1510238(+) | protein_length=179 | sequence_SO=chromosome | SO=protein_coding | is_pseudo=false	0	8.988	16	2	12	179	21.2	9.22	31.81							408973	100203	332202	130614		505107	1.11164e+06	1.00777e+06	524591
PBANKA_1138200.1-p1	transcript=PBANKA_1138200.1 | gene=PBANKA_1138200 | organism=Plasmodium_berghei_ANKA | gene_product=RuvB-like helicase 3, putative | transcript_product=RuvB-like helicase 3, putative | location=PbANKA_11_v3:1444288-1445715(-) | protein_length=475 | sequence_SO=chromosome | SO=protein_coding | is_pseudo=false	0	45.053	31	9	89	475	53.8	5.39	288.12							666862	461111	376352	816526		3.81214e+06	5.12472e+06	6.47825e+06	4.94756e+06
PBANKA_1138000.1-p1	transcript=PBANKA_1138000.1 | gene=PBANKA_1138000 | organism=Plasmodium_berghei_ANKA | gene_product=cytochrome c oxidase subunit ApiCOX24, putative | transcript_product=cytochrome c oxidase subunit ApiCOX24, putative | location=PbANKA_11_v3:1439323-1439919(+) | protein_length=198 | sequence_SO=chromosome | SO=protein_coding | is_pseudo=false	0	7.027	15	2	9	198	23.7	9.11	26.15							521144	800698	826167	577948		1.03666e+06	1.21845e+06	827294	904636
PBANKA_1137900.1-p1	transcript=PBANKA_1137900.1 | gene=PBANKA_1137900 | organism=Plasmodium_berghei_ANKA | gene_product=proliferating cell nuclear antigen 1, putative | transcript_product=proliferating cell nuclear antigen 1, putative | location=PbANKA_11_v3:1435506-1436330(-) | protein_length=274 | sequence_SO=chromosome | SO=protein_coding | is_pseudo=false	0	26.898	27	4	35	274	30.7	4.86	107.04								190217	283879	669974		1.89209e+06	1.81269e+06	1.67059e+06	2.12466e+06
PBANKA_1137800.1-p1	transcript=PBANKA_1137800.1 | gene=PBANKA_1137800 | organism=Plasmodium_berghei_ANKA | gene_product=glideosome-associated connector | transcript_product=glideosome-associated connector | location=PbANKA_11_v3:1426696-1434816(+) | protein_length=2605 | sequence_SO=chromosome | SO=protein_coding | is_pseudo=false	0	76.947	10	16	60	2605	291.2	5.53	195.35												1.7792e+06	1.51893e+06	770781	715584
PBANKA_1137200.1-p1	transcript=PBANKA_1137200.1 | gene=PBANKA_1137200 | organism=Plasmodium_berghei_ANKA | gene_product=protein transport protein Sec24A, putative | transcript_product=protein transport protein Sec24A, putative | location=PbANKA_11_v3:1405856-1409543(+) | protein_length=942 | sequence_SO=chromosome | SO=protein_coding | is_pseudo=false	0	20.582	8	3	26	942	106.4	6.76	97.36							118098	169743		153822		711631	644700	767458	686054
PBANKA_1137000.1-p1	transcript=PBANKA_1137000.1 | gene=PBANKA_1137000 | organism=Plasmodium_berghei_ANKA | gene_product=bergheilysin | transcript_product=bergheilysin | location=PbANKA_11_v3:1396544-1399993(+) | protein_length=1149 | sequence_SO=chromosome | SO=protein_coding | is_pseudo=false	0	66.693	21	15	105	1149	133.4	7.09	334.14		121125	174490	140593	552772		158441	360905	176169	240928		1.74247e+06	1.6022e+06	1.38809e+06	1.92773e+06
PBANKA_1136400.1-p1	transcript=PBANKA_1136400.1 | gene=PBANKA_1136400 | organism=Plasmodium_berghei_ANKA | gene_product=ER membrane protein complex subunit 3, putative | transcript_product=ER membrane protein complex subunit 3, putative | location=PbANKA_11_v3:1370190-1371609(-) | protein_length=256 | sequence_SO=chromosome | SO=protein_coding | is_pseudo=false	0	23.147	31	5	40	256	29.8	7.27	113.84												1.06348e+06	1.70516e+06	1.14259e+06	1.11187e+06
PBANKA_1135300.1-p1	transcript=PBANKA_1135300.1 | gene=PBANKA_1135300 | organism=Plasmodium_berghei_ANKA | gene_product=conserved Plasmodium protein, unknown function | transcript_product=conserved Plasmodium protein, unknown function | location=PbANKA_11_v3:1319663-1328824(-) | protein_length=3053 | sequence_SO=chromosome | SO=protein_coding | is_pseudo=false	0	26.193	4	8	19	3053	363.6	8.72	45.02							3.33401e+06	445408	1.88921e+06	496299		533952	1.20539e+06	1.62268e+06	391156
PBANKA_1135100.1-p1	transcript=PBANKA_1135100.1 | gene=PBANKA_1135100 | organism=Plasmodium_berghei_ANKA | gene_product=40S ribosomal protein S15, putative | transcript_product=40S ribosomal protein S15, putative | location=PbANKA_11_v3:1315094-1315549(+) | protein_length=151 | sequence_SO=chromosome | SO=protein_coding | is_pseudo=false	0	14.672	17	2	76	151	17.2	10.42	249.69		573613	658884	955699	1.15289e+06		1.32867e+07	4.04851e+06	7.74748e+06	4.04027e+06		7.75668e+06	1.01989e+07	1.01489e+07	6.17877e+06
PBANKA_1134100.1-p1	transcript=PBANKA_1134100.1 | gene=PBANKA_1134100 | organism=Plasmodium_berghei_ANKA | gene_product=T-complex protein 1 subunit delta, putative | transcript_product=T-complex protein 1 subunit delta, putative | location=PbANKA_11_v3:1277972-1280363(+) | protein_length=529 | sequence_SO=chromosome | SO=protein_coding | is_pseudo=false	0	118.528	55	19	286	529	57.9	6.86	935.45		96816.4	175343	141939	587594		4.79837e+06	3.85276e+06	2.54726e+06	4.74204e+06		2.93206e+07	2.69411e+07	2.32964e+07	2.45505e+07
PBANKA_1133400.1-p1	transcript=PBANKA_1133400.1 | gene=PBANKA_1133400 | organism=Plasmodium_berghei_ANKA | gene_product=elongation factor 1-alpha | transcript_product=elongation factor 1-alpha | location=PbANKA_11_v3:1255919-1257250(+) | protein_length=443 | sequence_SO=chromosome | SO=protein_coding | is_pseudo=false	0	167.82	48	16	1067	443	48.9	9.06	3450.65		1.97728e+06	1.91662e+06	2.12738e+06	1.93331e+06		3.39976e+07	3.2818e+07	1.99761e+07	2.63714e+07		1.29333e+08	9.85067e+07	1.18963e+08	1.09373e+08
PBANKA_1131900.1-p1	transcript=PBANKA_1131900.1 | gene=PBANKA_1131900 | organism=Plasmodium_berghei_ANKA | gene_product=serine/threonine protein phosphatase 5 | transcript_product=serine/threonine protein phosphatase 5 | location=PbANKA_11_v3:1194183-1196318(+) | protein_length=711 | sequence_SO=chromosome | SO=protein_coding | is_pseudo=false	0	40.023	20	11	61	711	82.4	6.67	153.14												2.49677e+06	2.04838e+06	2.30341e+06	3.44656e+06
PBANKA_1131600.1-p1	transcript=PBANKA_1131600.1 | gene=PBANKA_1131600 | organism=Plasmodium_berghei_ANKA | gene_product=DNA replication licensing factor MCM6, putative | transcript_product=DNA replication licensing factor MCM6, putative | location=PbANKA_11_v3:1183549-1186371(+) | protein_length=940 | sequence_SO=chromosome | SO=protein_coding | is_pseudo=false	0	16.391	7	4	17	940	107	5.34	51.6												257643	241223	478829	326978
PBANKA_1131400.1-p1	transcript=PBANKA_1131400.1 | gene=PBANKA_1131400 | organism=Plasmodium_berghei_ANKA | gene_product=metacaspase-1 | transcript_product=metacaspase-1 | location=PbANKA_11_v3:1176710-1178497(-) | protein_length=595 | sequence_SO=chromosome | SO=protein_coding | is_pseudo=false	0	9.017	6	2	13	595	69.6	8.65	41.44												289046	572846	479507	148084
PBANKA_1131200.1-p1	transcript=PBANKA_1131200.1 | gene=PBANKA_1131200 | organism=Plasmodium_berghei_ANKA | gene_product=60S ribosomal protein L7-2, putative | transcript_product=60S ribosomal protein L7-2, putative | location=PbANKA_11_v3:1172766-1173854(-) | protein_length=255 | sequence_SO=chromosome | SO=protein_coding | is_pseudo=false	0	7.296	9	2	9	255	30.6	9.52	26.73							470264	303205	240186	266114		556083	349450	773891	511584
PBANKA_1130500.1-p1	transcript=PBANKA_1130500.1 | gene=PBANKA_1130500 | organism=Plasmodium_berghei_ANKA | gene_product=proteasome subunit alpha type-7, putative | transcript_product=proteasome subunit alpha type-7, putative | location=PbANKA_11_v3:1153509-1154588(+) | protein_length=241 | sequence_SO=chromosome | SO=protein_coding | is_pseudo=false	0	60.012	59	9	109	241	27.2	7.72	325.3							2.08813e+06	1.62155e+06	698200	1.7778e+06		1.21591e+07	1.29787e+07	9.06486e+06	7.5652e+06
PBANKA_1130400.1-p1	transcript=PBANKA_1130400.1 | gene=PBANKA_1130400 | organism=Plasmodium_berghei_ANKA | gene_product=proteasome subunit alpha type-4, putative | transcript_product=proteasome subunit alpha type-4, putative | location=PbANKA_11_v3:1151109-1151967(-) | protein_length=246 | sequence_SO=chromosome | SO=protein_coding | is_pseudo=false	0	39.061	53	7	41	246	27.7	7.8	143.57							446396	658160	358986	745404		3.12584e+06	2.57521e+06	1.51606e+06	1.77476e+06
PBANKA_1128100.1-p1	transcript=PBANKA_1128100.1 | gene=PBANKA_1128100 | organism=Plasmodium_berghei_ANKA | gene_product=phospholipase | transcript_product=phospholipase | location=PbANKA_11_v3:1051220-1053475(+) | protein_length=751 | sequence_SO=chromosome | SO=protein_coding | is_pseudo=false	0	96.66	38	19	147	751	86.7	5.14	461.8		91106.7	103296	331466	202302							8.94131e+06	1.08216e+07	1.02256e+07	8.32016e+06
PBANKA_1127800.1-p1	transcript=PBANKA_1127800.1 | gene=PBANKA_1127800 | organism=Plasmodium_berghei_ANKA | gene_product=DnaJ protein, putative | transcript_product=DnaJ protein, putative | location=PbANKA_11_v3:1041667-1042806(-) | protein_length=379 | sequence_SO=chromosome | SO=protein_coding | is_pseudo=false	0	26.696	15	4	41	379	44.2	8.65	137.45												1.20933e+06	2.10541e+06	1.49474e+06	1.2869e+06
PBANKA_1126500.1-p1	transcript=PBANKA_1126500.1 | gene=PBANKA_1126500 | organism=Plasmodium_berghei_ANKA | gene_product=acetyl-CoA synthetase, putative | transcript_product=acetyl-CoA synthetase, putative | location=PbANKA_11_v3:971722-974574(-) | protein_length=950 | sequence_SO=chromosome | SO=protein_coding | is_pseudo=false	0	36.546	13	8	37	950	107.6	7.93	114.59												1.37893e+06	1.60439e+06	2.05296e+06	817440
PBANKA_1126400.1-p1	transcript=PBANKA_1126400.1 | gene=PBANKA_1126400 | organism=Plasmodium_berghei_ANKA | gene_product=transportin, putative | transcript_product=transportin, putative | location=PbANKA_11_v3:966147-969647(+) | protein_length=1166 | sequence_SO=chromosome | SO=protein_coding | is_pseudo=false	0	37.353	12	8	58	1166	133.9	5.26	192.74							592166	114874	356867	125613		3.03287e+06	3.23136e+06	2.84856e+06	2.58815e+06
PBANKA_1125600.1-p1	transcript=PBANKA_1125600.1 | gene=PBANKA_1125600 | organism=Plasmodium_berghei_ANKA | gene_product=pyruvate kinase, putative | transcript_product=pyruvate kinase, putative | location=PbANKA_11_v3:940783-943039(+) | protein_length=511 | sequence_SO=chromosome | SO=protein_coding | is_pseudo=false	0	113.765	59	17	232	511	55.5	7.17	777.03							3.68916e+06	2.74666e+06	896085	2.2315e+06		1.45089e+07	8.35778e+06	9.67074e+06	1.33169e+07
PBANKA_1124900.1-p1	transcript=PBANKA_1124900.1 | gene=PBANKA_1124900 | organism=Plasmodium_berghei_ANKA | gene_product=oxidoreductase, putative | transcript_product=oxidoreductase, putative | location=PbANKA_11_v3:919686-922038(+) | protein_length=385 | sequence_SO=chromosome | SO=protein_coding | is_pseudo=false	0	10.689	12	3	13	385	44.6	9.29	35.54			349816	470778	617533		463071	195450	554392			447542	675612	635014	330828
PBANKA_1122900.1-p1	transcript=PBANKA_1122900.1 | gene=PBANKA_1122900 | organism=Plasmodium_berghei_ANKA | gene_product=hexokinase, putative | transcript_product=hexokinase, putative | location=PbANKA_11_v3:853291-854775(+) | protein_length=494 | sequence_SO=chromosome | SO=protein_coding | is_pseudo=false	0	84.15	45	15	138	494	55.4	7.11	445.69							899418	484273	928527	333100		8.63691e+06	5.0227e+06	5.78721e+06	9.33215e+06
PBANKA_1121700.1-p1	transcript=PBANKA_1121700.1 | gene=PBANKA_1121700 | organism=Plasmodium_berghei_ANKA | gene_product=leucine--tRNA ligase, putative | transcript_product=leucine--tRNA ligase, putative | location=PbANKA_11_v3:799609-803358(+) | protein_length=1249 | sequence_SO=chromosome | SO=protein_coding | is_pseudo=false	0	32.244	12	8	50	1249	146.8	8.09	148.01							780074	467843	501780	326892		1.38309e+06	1.22644e+06	1.14856e+06	1.29117e+06
PBANKA_1121500.1-p1	transcript=PBANKA_1121500.1 | gene=PBANKA_1121500 | organism=Plasmodium_berghei_ANKA | gene_product=cytochrome b-c1 complex subunit 9, putative | transcript_product=cytochrome b-c1 complex subunit 9, putative | location=PbANKA_11_v3:795097-795851(+) | protein_length=96 | sequence_SO=chromosome | SO=protein_coding | is_pseudo=false	0	7.249	30	2	9	96	11.5	9.19	19.46												108287	575847	318164	209611
PBANKA_1120800.1-p1	transcript=PBANKA_1120800.1 | gene=PBANKA_1120800 | organism=Plasmodium_berghei_ANKA | gene_product=signal recognition particle subunit SRP68, putative | transcript_product=signal recognition particle subunit SRP68, putative | location=PbANKA_11_v3:774630-776741(-) | protein_length=703 | sequence_SO=chromosome | SO=protein_coding | is_pseudo=false	0	30.497	14	7	47	703	83.8	8.68	139.74												1.11295e+06	1.95201e+06	1.74814e+06	809438
PBANKA_1120300.1-p1	transcript=PBANKA_1120300.1 | gene=PBANKA_1120300 | organism=Plasmodium_berghei_ANKA | gene_product=mRNA-binding protein PUF3, putative | transcript_product=mRNA-binding protein PUF3, putative | location=PbANKA_11_v3:756241-758223(+) | protein_length=660 | sequence_SO=chromosome | SO=protein_coding | is_pseudo=false	0	7.07	3	2	12	660	78.1	9.28	27.02												94862.4	406487	325103	109974
PBANKA_1120200.1-p1	transcript=PBANKA_1120200.1 | gene=PBANKA_1120200 | organism=Plasmodium_berghei_ANKA | gene_product=pyridoxine biosynthesis protein PDX1, putative | transcript_product=pyridoxine biosynthesis protein PDX1, putative | location=PbANKA_11_v3:754076-754969(-) | protein_length=297 | sequence_SO=chromosome | SO=protein_coding | is_pseudo=false	0	33.027	33	7	43	297	32.7	7.4	124.99												3.47309e+06	2.30529e+06	2.48656e+06	2.40574e+06
PBANKA_1120100.1-p1	transcript=PBANKA_1120100.1 | gene=PBANKA_1120100 | organism=Plasmodium_berghei_ANKA | gene_product=conserved Plasmodium protein, unknown function | transcript_product=conserved Plasmodium protein, unknown function | location=PbANKA_11_v3:748396-752274(-) | protein_length=1292 | sequence_SO=chromosome | SO=protein_coding | is_pseudo=false	0	33.657	9	8	26	1292	150.4	7.47	77.77												931352	1.54434e+06	731350	649833
PBANKA_1118600.1-p1	transcript=PBANKA_1118600.1 | gene=PBANKA_1118600 | organism=Plasmodium_berghei_ANKA | gene_product=cell division cycle protein 48 homologue, putative | transcript_product=cell division cycle protein 48 homologue, putative | location=PbANKA_11_v3:702878-705451(-) | protein_length=815 | sequence_SO=chromosome | SO=protein_coding | is_pseudo=false	0	184.015	54	32	354	815	90.8	5.03	1153.53							429292	674781	567518	650352		2.57993e+07	2.19539e+07	1.79211e+07	1.9754e+07
PBANKA_1117700.1-p1	transcript=PBANKA_1117700.1 | gene=PBANKA_1117700 | organism=Plasmodium_berghei_ANKA | gene_product=malate dehydrogenase, putative | transcript_product=malate dehydrogenase, putative | location=PbANKA_11_v3:664976-665917(+) | protein_length=313 | sequence_SO=chromosome | SO=protein_coding | is_pseudo=false	0	18.853	24	5	42	313	34.3	7.05	121.79							1.18626e+06	151608		155288		2.91821e+06	1.34572e+06	1.79949e+06	1.47422e+06
PBANKA_1117500.1-p1	transcript=PBANKA_1117500.1 | gene=PBANKA_1117500 | organism=Plasmodium_berghei_ANKA | gene_product=ribosomal protein L27a, putative | transcript_product=ribosomal protein L27a, putative | location=PbANKA_11_v3:659905-660520(+) | protein_length=148 | sequence_SO=chromosome | SO=protein_coding | is_pseudo=false	0	17.865	27	4	62	148	16.8	10.58	151.59		133238	153124	133185	317294		1.80064e+07	1.10411e+06	1.16108e+07	1.27431e+06		2.48694e+06	4.18158e+06	6.5656e+06	2.95504e+06
PBANKA_1117200.1-p1	transcript=PBANKA_1117200.1 | gene=PBANKA_1117200 | organism=Plasmodium_berghei_ANKA | gene_product=conserved Plasmodium protein, unknown function | transcript_product=conserved Plasmodium protein, unknown function | location=PbANKA_11_v3:651041-653497(+) | protein_length=818 | sequence_SO=chromosome | SO=protein_coding | is_pseudo=false	0	15.18	4	3	18	818	95.4	5.86	59.09												570245	1.39961e+06	521881	611690
PBANKA_1117000.1-p1	transcript=PBANKA_1117000.1 | gene=PBANKA_1117000 | organism=Plasmodium_berghei_ANKA | gene_product=histone H2A, putative | transcript_product=histone H2A, putative | location=PbANKA_11_v3:643268-643669(-) | protein_length=133 | sequence_SO=chromosome | SO=protein_coding | is_pseudo=false	0	24.274	51	4	149	133	14.2	10.29	422.12		503285	732774	555427	844345		2.68994e+06	2.96526e+06	1.96429e+06	3.39463e+06		1.27959e+07	2.34727e+07	1.61993e+07	7.73532e+06
PBANKA_1116800.1-p1	transcript=PBANKA_1116800.1 | gene=PBANKA_1116800 | organism=Plasmodium_berghei_ANKA | gene_product=conserved protein, unknown function | transcript_product=conserved protein, unknown function | location=PbANKA_11_v3:636950-638728(+) | protein_length=448 | sequence_SO=chromosome | SO=protein_coding | is_pseudo=false	0	29.037	25	7	38	448	53.3	9.04	138.48		859723	987106	987374	873246		238756	701163	1.08061e+06	1.00694e+06		5.27859e+06	4.30568e+06	6.71367e+06	6.3913e+06
PBANKA_1116500.1-p1	transcript=PBANKA_1116500.1 | gene=PBANKA_1116500 | organism=Plasmodium_berghei_ANKA | gene_product=mitochondrial import receptor subunit TOM40, putative | transcript_product=mitochondrial import receptor subunit TOM40, putative | location=PbANKA_11_v3:625629-626813(-) | protein_length=394 | sequence_SO=chromosome | SO=protein_coding | is_pseudo=false	0	32.871	24	6	80	394	45.7	8.21	256.66		102340	95589.6	141500	243315		1.90119e+06	497507	1.80795e+06	1.37019e+06		2.9866e+06	3.78726e+06	4.91869e+06	1.85329e+06
PBANKA_1116300.1-p1	transcript=PBANKA_1116300.1 | gene=PBANKA_1116300 | organism=Plasmodium_berghei_ANKA | gene_product=malate:quinone oxidoreductase, putative | transcript_product=malate:quinone oxidoreductase, putative | location=PbANKA_11_v3:617965-619527(+) | protein_length=520 | sequence_SO=chromosome | SO=protein_coding | is_pseudo=false	0	31.839	24	7	64	520	59.2	8.98	187.95							372497	327535	381442	335390		3.04071e+06	4.20085e+06	3.15066e+06	3.00893e+06
PBANKA_1115300.1-p1	transcript=PBANKA_1115300.1 | gene=PBANKA_1115300 | organism=Plasmodium_berghei_ANKA | gene_product=glideosome-associated protein 40, putative | transcript_product=glideosome-associated protein 40, putative | location=PbANKA_11_v3:588338-589714(-) | protein_length=458 | sequence_SO=chromosome | SO=protein_coding | is_pseudo=false	0	9.446	7	2	19	458	52.1	7.88	60.77												2.55729e+06	4.46574e+06	2.01996e+06	2.34496e+06
PBANKA_1113500.1-p1	transcript=PBANKA_1113500.1 | gene=PBANKA_1113500 | organism=Plasmodium_berghei_ANKA | gene_product=ras-related protein Rab-1A, putative | transcript_product=ras-related protein Rab-1A, putative | location=PbANKA_11_v3:524717-525337(-) | protein_length=206 | sequence_SO=chromosome | SO=protein_coding | is_pseudo=false	0	29.504	50	7	183	206	23.7	5.54	464.01												1.08863e+06	2.12562e+06	1.78964e+06	2.29987e+06
PBANKA_1113000.1-p1	transcript=PBANKA_1113000.1 | gene=PBANKA_1113000 | organism=Plasmodium_berghei_ANKA | gene_product=purine nucleoside phosphorylase, putative | transcript_product=purine nucleoside phosphorylase, putative | location=PbANKA_11_v3:511874-512608(-) | protein_length=244 | sequence_SO=chromosome | SO=protein_coding | is_pseudo=false	0	61.508	51	8	134	244	27	6.9	458.96		142364	97471.4	185189	245870		2.3899e+06	5.85958e+06	1.86304e+06	2.42625e+06		2.22326e+07	1.25204e+07	1.04353e+07	2.52148e+07
PBANKA_1112300.1-p1	transcript=PBANKA_1112300.1 | gene=PBANKA_1112300 | organism=Plasmodium_berghei_ANKA | gene_product=ras-related protein Rab-1B, putative | transcript_product=ras-related protein Rab-1B, putative | location=PbANKA_11_v3:490401-492148(+) | protein_length=200 | sequence_SO=chromosome | SO=protein_coding | is_pseudo=false	0	23.179	30	5	192	200	22.9	6.27	503.78							1.44929e+06	4.90916e+06	3.31906e+06	5.16013e+06		5.65156e+06	5.81637e+06	7.01594e+06	6.54021e+06
PBANKA_1111400.1-p1	transcript=PBANKA_1111400.1 | gene=PBANKA_1111400 | organism=Plasmodium_berghei_ANKA | gene_product=inositol-3-phosphate synthase, putative | transcript_product=inositol-3-phosphate synthase, putative | location=PbANKA_11_v3:466783-468746(-) | protein_length=607 | sequence_SO=chromosome | SO=protein_coding | is_pseudo=false	0	52.885	24	10	80	607	69.6	7.17	211.87							192013	420362	216267	254013		5.03217e+06	3.40866e+06	2.09796e+06	4.07295e+06
PBANKA_1108400.1-p1	transcript=PBANKA_1108400.1 | gene=PBANKA_1108400 | organism=Plasmodium_berghei_ANKA | gene_product=single-stranded DNA-binding protein, putative | transcript_product=single-stranded DNA-binding protein, putative | location=PbANKA_11_v3:325614-326438(-) | protein_length=274 | sequence_SO=chromosome | SO=protein_coding | is_pseudo=false	0	13.057	12	3	25	274	31.9	6.58	72.37							211752	208431		229061		745560	1.26073e+06	880926	768023
PBANKA_1107900.1-p1	transcript=PBANKA_1107900.1 | gene=PBANKA_1107900 | organism=Plasmodium_berghei_ANKA | gene_product=triose phosphate transporter | transcript_product=triose phosphate transporter | location=PbANKA_11_v3:305675-306700(+) | protein_length=341 | sequence_SO=chromosome | SO=protein_coding | is_pseudo=false	0	18.823	15	4	32	341	38.6	9.06	103.53							1.81863e+06		953442	140629		722122	1.36069e+06	1.58348e+06	620796
PBANKA_1107200.1-p1	transcript=PBANKA_1107200.1 | gene=PBANKA_1107200 | organism=Plasmodium_berghei_ANKA | gene_product=protein CAF40, putative | transcript_product=protein CAF40, putative | location=PbANKA_11_v3:280818-282851(+) | protein_length=677 | sequence_SO=chromosome | SO=protein_coding | is_pseudo=false	0	16.207	10	4	37	677	75	8.21	104.17												167921	308800	208854	517865
PBANKA_1106700.1-p1	transcript=PBANKA_1106700.1 | gene=PBANKA_1106700 | organism=Plasmodium_berghei_ANKA | gene_product=60S ribosomal protein L4, putative | transcript_product=60S ribosomal protein L4, putative | location=PbANKA_11_v3:264086-265321(-) | protein_length=411 | sequence_SO=chromosome | SO=protein_coding | is_pseudo=false	0	90.526	47	17	273	411	46.1	10.33	780.49		2.56447e+06	2.02441e+06	1.85392e+06	4.22181e+06		1.76058e+08	7.39331e+06	1.24396e+08	9.14823e+06		1.3446e+07	2.7315e+07	4.2669e+07	1.56274e+07
PBANKA_1105300.1-p1	transcript=PBANKA_1105300.1 | gene=PBANKA_1105300 | organism=Plasmodium_berghei_ANKA | gene_product=conserved Plasmodium protein, unknown function | transcript_product=conserved Plasmodium protein, unknown function | location=PbANKA_11_v3:224704-226071(-) | protein_length=455 | sequence_SO=chromosome | SO=protein_coding | is_pseudo=false	0	6.626	5	2	13	455	55	9.26	31.73												1.10684e+06	1.59351e+06	1.14458e+06	604258
PBANKA_1103000.1-p1	transcript=PBANKA_1103000.1 | gene=PBANKA_1103000 | organism=Plasmodium_berghei_ANKA | gene_product=serine/arginine-rich splicing factor 12, putative | transcript_product=serine/arginine-rich splicing factor 12, putative | location=PbANKA_11_v3:133135-134088(-) | protein_length=317 | sequence_SO=chromosome | SO=protein_coding | is_pseudo=false	0	7.38	7	2	19	317	38.1	10.1	46.85							187937	114763	318623	103790		911297	1.10597e+06	1.27917e+06	954385
PBANKA_1102200.1-p1	transcript=PBANKA_1102200.1 | gene=PBANKA_1102200 | organism=Plasmodium_berghei_ANKA | gene_product=merozoite surface protein 8 | transcript_product=merozoite surface protein 8 | location=PbANKA_11_v3:111532-112761(-) | protein_length=409 | sequence_SO=chromosome | SO=protein_coding | is_pseudo=false	0	9.548	8	2	12	409	46.7	5.87	41.88												169620	200001	242615	43194
PBANKA_1101400.1-p1	transcript=PBANKA_1101400.1 | gene=PBANKA_1101400 | organism=Plasmodium_berghei_ANKA | gene_product=rhoptry-associated protein 2/3 | transcript_product=rhoptry-associated protein 2/3 | location=PbANKA_11_v3:86661-87827(-) | protein_length=388 | sequence_SO=chromosome | SO=protein_coding | is_pseudo=false	0	61.991	46	14	93	388	45.7	8.56	261.7												4.75484e+06	8.59174e+06	4.17754e+06	4.51323e+06
PBANKA_1039700.1-p1	transcript=PBANKA_1039700.1 | gene=PBANKA_1039700 | organism=Plasmodium_berghei_ANKA | gene_product=cytochrome c oxidase subunit ApiCOX19, putative | transcript_product=cytochrome c oxidase subunit ApiCOX19, putative | location=PbANKA_10_v3:1583987-1584550(-) | protein_length=187 | sequence_SO=chromosome | SO=protein_coding | is_pseudo=false	0	11.221	17	2	17	187	21.6	9.73	52.14							191429	121597	223583	168898		898240	721690	713541	953461
PBANKA_1039600.1-p1	transcript=PBANKA_1039600.1 | gene=PBANKA_1039600 | organism=Plasmodium_berghei_ANKA | gene_product=26S proteasome regulatory subunit RPN6, putative | transcript_product=26S proteasome regulatory subunit RPN6, putative | location=PbANKA_10_v3:1581362-1583230(+) | protein_length=622 | sequence_SO=chromosome | SO=protein_coding | is_pseudo=false	0	41.619	19	7	65	622	73.1	5.63	192							804048	68993.1	519392	283902		2.57794e+06	3.20688e+06	2.44113e+06	1.1019e+06
PBANKA_1036600.1-p1	transcript=PBANKA_1036600.1 | gene=PBANKA_1036600 | organism=Plasmodium_berghei_ANKA | gene_product=ribonucleoside-diphosphate reductase small chain, putative | transcript_product=ribonucleoside-diphosphate reductase small chain, putative | location=PbANKA_10_v3:1486657-1487706(+) | protein_length=349 | sequence_SO=chromosome | SO=protein_coding | is_pseudo=false	0	9.884	8	2	16	349	40.5	5.74	50.86												413720	446996	184322	268561
PBANKA_1036000.1-p1	transcript=PBANKA_1036000.1 | gene=PBANKA_1036000 | organism=Plasmodium_berghei_ANKA | gene_product=transcription elongation factor SPT6, putative | transcript_product=transcription elongation factor SPT6, putative | location=PbANKA_10_v3:1459363-1466676(-) | protein_length=2437 | sequence_SO=chromosome | SO=protein_coding | is_pseudo=false	0	30.338	4	6	52	2437	291.1	6.23	154.55		1.00267e+06	504841	568224	739054		647122	409722	1.29791e+06	821778		1.18545e+06	1.72579e+06	1.04965e+06	719390
PBANKA_1035900.1-p1	transcript=PBANKA_1035900.1 | gene=PBANKA_1035900 | organism=Plasmodium_berghei_ANKA | gene_product=glycerophosphodiester phosphodiesterase, putative | transcript_product=glycerophosphodiester phosphodiesterase, putative | location=PbANKA_10_v3:1456241-1457620(-) | protein_length=459 | sequence_SO=chromosome | SO=protein_coding | is_pseudo=false	0	79.972	46	15	170	459	54.1	5.67	532.17												1.97143e+07	2.74909e+07	2.78052e+07	2.4158e+07
PBANKA_1035100.1-p1	transcript=PBANKA_1035100.1 | gene=PBANKA_1035100 | organism=Plasmodium_berghei_ANKA | gene_product=rRNA 2'-O-methyltransferase fibrillarin, putative | transcript_product=rRNA 2'-O-methyltransferase fibrillarin, putative | location=PbANKA_10_v3:1427267-1428534(-) | protein_length=312 | sequence_SO=chromosome | SO=protein_coding | is_pseudo=false	0	46.509	36	8	116	312	33.3	9.99	301.62							4.4921e+06	1.1438e+06	3.40658e+06	1.18448e+06		3.96058e+06	5.73513e+06	8.26653e+06	4.55821e+06
PBANKA_1034400.1-p1	transcript=PBANKA_1034400.1 | gene=PBANKA_1034400 | organism=Plasmodium_berghei_ANKA | gene_product=plasmepsin IV | transcript_product=plasmepsin IV | location=PbANKA_10_v3:1404093-1405445(-) | protein_length=450 | sequence_SO=chromosome | SO=protein_coding | is_pseudo=false	0	25.567	16	5	71	450	50.5	5.66	207.61							341845	488142	179095	512416		4.96306e+06	5.30904e+06	4.38059e+06	4.28399e+06
PBANKA_1033900.1-p1	transcript=PBANKA_1033900.1 | gene=PBANKA_1033900 | organism=Plasmodium_berghei_ANKA | gene_product=40S ribosomal protein S8e, putative | transcript_product=40S ribosomal protein S8e, putative | location=PbANKA_10_v3:1382338-1383324(-) | protein_length=218 | sequence_SO=chromosome | SO=protein_coding | is_pseudo=false	0	33.276	37	5	119	218	25	9.96	377.08		597801	546790	640710	855737		3.72498e+07	6.25171e+06	2.75674e+07	5.96538e+06		1.28137e+07	1.58593e+07	1.85613e+07	1.08689e+07
PBANKA_1032700.1-p1	transcript=PBANKA_1032700.1 | gene=PBANKA_1032700 | organism=Plasmodium_berghei_ANKA | gene_product=CUGBP Elav-like family member 2, putative | transcript_product=CUGBP Elav-like family member 2, putative | location=PbANKA_10_v3:1324518-1326041(-) | protein_length=507 | sequence_SO=chromosome | SO=protein_coding | is_pseudo=false	0	45.522	26	9	69	507	58.9	9.16	214.76		265608	309627	222560	522884		519438	768221	410328	458243		4.89695e+06	4.0971e+06	6.83305e+06	5.92659e+06
PBANKA_1032500.1-p1	transcript=PBANKA_1032500.1 | gene=PBANKA_1032500 | organism=Plasmodium_berghei_ANKA | gene_product=ER membrane protein complex subunit 2, putative | transcript_product=ER membrane protein complex subunit 2, putative | location=PbANKA_10_v3:1317833-1318723(+) | protein_length=296 | sequence_SO=chromosome | SO=protein_coding | is_pseudo=false	0	10.953	13	3	22	296	35.2	8.87	44.23							487130	80759.8	441117	95121.7		206995	540060	467454	218986
PBANKA_1032100.1-p1	transcript=PBANKA_1032100.1 | gene=PBANKA_1032100 | organism=Plasmodium_berghei_ANKA | gene_product=rhoptry-associated protein 1 | transcript_product=rhoptry-associated protein 1 | location=PbANKA_10_v3:1292452-1294266(-) | protein_length=604 | sequence_SO=chromosome | SO=protein_coding | is_pseudo=false	0	48.802	35	14	58	604	70.6	8.06	151.96												4.40209e+06	8.13883e+06	3.09249e+06	4.25589e+06
PBANKA_1031900.1-p1	transcript=PBANKA_1031900.1 | gene=PBANKA_1031900 | organism=Plasmodium_berghei_ANKA | gene_product=eukaryotic translation initiation factor 2 subunit gamma, putative | transcript_product=eukaryotic translation initiation factor 2 subunit gamma, putative | location=PbANKA_10_v3:1287545-1288942(-) | protein_length=465 | sequence_SO=chromosome | SO=protein_coding | is_pseudo=false	0	45.583	33	9	109	465	51.2	7.94	323.33							5.12461e+06	1.6796e+06	4.06457e+06	1.42894e+06		6.48686e+06	5.42251e+06	6.58197e+06	4.87636e+06
PBANKA_1031800.1-p1	transcript=PBANKA_1031800.1 | gene=PBANKA_1031800 | organism=Plasmodium_berghei_ANKA | gene_product=conserved protein, unknown function | transcript_product=conserved protein, unknown function | location=PbANKA_10_v3:1285014-1286226(+) | protein_length=341 | sequence_SO=chromosome | SO=protein_coding | is_pseudo=false	0	26.242	27	7	35	341	40.2	8.48	90.87		107338	81186.2	189693	268462							668167	1.54859e+06	941953	796706
PBANKA_1030100.1-p1	transcript=PBANKA_1030100.1 | gene=PBANKA_1030100 | organism=Plasmodium_berghei_ANKA | gene_product=actin II | transcript_product=actin II | location=PbANKA_10_v3:1213170-1214433(-) | protein_length=376 | sequence_SO=chromosome | SO=protein_coding | is_pseudo=false	0	23.606	15	3	47	376	42.6	5.15	148.02							1.07793e+06	277704	345814	161176		773936	280998	999246	673690
PBANKA_1028400.1-p1	transcript=PBANKA_1028400.1 | gene=PBANKA_1028400 | organism=Plasmodium_berghei_ANKA | gene_product=60S ribosomal protein L10, putative | transcript_product=60S ribosomal protein L10, putative | location=PbANKA_10_v3:1159709-1160368(-) | protein_length=219 | sequence_SO=chromosome | SO=protein_coding | is_pseudo=false	0	37.352	22	4	113	219	25.2	9.99	441.27		784832	692730	1.4059e+06	2.49862e+06		3.36249e+07	4.38553e+06	2.49351e+07	3.96938e+06		6.53409e+06	1.14016e+07	1.14674e+07	4.68342e+06
PBANKA_1028300.1-p1	transcript=PBANKA_1028300.1 | gene=PBANKA_1028300 | organism=Plasmodium_berghei_ANKA | gene_product=serine/threonine protein phosphatase PP1 | transcript_product=serine/threonine protein phosphatase PP1 | location=PbANKA_10_v3:1155682-1156783(-) | protein_length=304 | sequence_SO=chromosome | SO=protein_coding | is_pseudo=false	0	54.812	47	11	173	304	34.9	5.35	495.77												1.30649e+06	1.10141e+06	1.3658e+06	986890
PBANKA_1026600.1-p1	transcript=PBANKA_1026600.1 | gene=PBANKA_1026600 | organism=Plasmodium_berghei_ANKA | gene_product=protein SEY1, putative | transcript_product=protein SEY1, putative | location=PbANKA_10_v3:1096165-1098906(+) | protein_length=913 | sequence_SO=chromosome | SO=protein_coding | is_pseudo=false	0	29.927	12	7	36	913	106.8	6.05	103.25		1.76796e+06	2.53089e+06	456162	1.18908e+06		9.81738e+06	2.43817e+06	9.57337e+06	4.09819e+06		4.60541e+06	6.0908e+06	6.34806e+06	2.92187e+06
PBANKA_1025800.1-p1	transcript=PBANKA_1025800.1 | gene=PBANKA_1025800 | organism=Plasmodium_berghei_ANKA | gene_product=prefoldin subunit 2, putative | transcript_product=prefoldin subunit 2, putative | location=PbANKA_10_v3:1061542-1062401(+) | protein_length=128 | sequence_SO=chromosome | SO=protein_coding | is_pseudo=false	0	10.482	20	2	16	128	14.7	5.63	48.22												1.496e+06	1.00185e+06	1.11423e+06	1.56958e+06
PBANKA_1025200.1-p1	transcript=PBANKA_1025200.1 | gene=PBANKA_1025200 | organism=Plasmodium_berghei_ANKA | gene_product=H/ACA ribonucleoprotein complex subunit 4, putative | transcript_product=H/ACA ribonucleoprotein complex subunit 4, putative | location=PbANKA_10_v3:1022185-1023555(+) | protein_length=456 | sequence_SO=chromosome | SO=protein_coding | is_pseudo=false	0	53.686	40	11	85	456	51.4	8.79	264.83							227326	165672		158696		1.99081e+06	2.76184e+06	2.64949e+06	1.74374e+06
PBANKA_1024900.1-p1	transcript=PBANKA_1024900.1 | gene=PBANKA_1024900 | organism=Plasmodium_berghei_ANKA | gene_product=DNA replication licensing factor MCM2, putative | transcript_product=DNA replication licensing factor MCM2, putative | location=PbANKA_10_v3:998709-1001816(-) | protein_length=971 | sequence_SO=chromosome | SO=protein_coding | is_pseudo=false	0	40.042	14	8	54	971	111.3	5.73	177.95												1.54267e+06	1.44034e+06	1.86125e+06	1.41725e+06
PBANKA_1024000.1-p1	transcript=PBANKA_1024000.1 | gene=PBANKA_1024000 | organism=Plasmodium_berghei_ANKA | gene_product=thioredoxin-like protein, putative | transcript_product=thioredoxin-like protein, putative | location=PbANKA_10_v3:957276-959459(+) | protein_length=628 | sequence_SO=chromosome | SO=protein_coding | is_pseudo=false	0	27.9	17	7	44	628	74.1	9.31	132.64												603618	951158	768305	450677
PBANKA_1023500.1-p1	transcript=PBANKA_1023500.1 | gene=PBANKA_1023500 | organism=Plasmodium_berghei_ANKA | gene_product=conserved Plasmodium protein, unknown function | transcript_product=conserved Plasmodium protein, unknown function | location=PbANKA_10_v3:938709-940121(-) | protein_length=470 | sequence_SO=chromosome | SO=protein_coding | is_pseudo=false	0	37.179	24	8	44	470	55	5.63	149.74							1.01244e+06	520233	1.32587e+06	885508		2.77026e+06	2.8245e+06	3.68934e+06	2.4991e+06
PBANKA_1023400.1-p1	transcript=PBANKA_1023400.1 | gene=PBANKA_1023400 | organism=Plasmodium_berghei_ANKA | gene_product=glutathione reductase, putative | transcript_product=glutathione reductase, putative | location=PbANKA_10_v3:936065-937847(+) | protein_length=497 | sequence_SO=chromosome | SO=protein_coding | is_pseudo=false	0	57.283	31	10	154	497	56.5	8.41	484.67							2.84558e+06	3.80307e+06	1.90135e+06	3.60076e+06		9.44124e+06	1.05931e+07	1.06314e+07	8.47593e+06
PBANKA_1022800.1-p1	transcript=PBANKA_1022800.1 | gene=PBANKA_1022800 | organism=Plasmodium_berghei_ANKA | gene_product=glycine--tRNA ligase, putative | transcript_product=glycine--tRNA ligase, putative | location=PbANKA_10_v3:913866-916304(-) | protein_length=812 | sequence_SO=chromosome | SO=protein_coding | is_pseudo=false	0	33.983	12	6	59	812	95	8.57	177.8												3.21352e+06	1.76729e+06	2.13888e+06	2.46333e+06
PBANKA_1021600.1-p1	transcript=PBANKA_1021600.1 | gene=PBANKA_1021600 | organism=Plasmodium_berghei_ANKA | gene_product=conserved Plasmodium protein, unknown function | transcript_product=conserved Plasmodium protein, unknown function | location=PbANKA_10_v3:882577-883953(+) | protein_length=458 | sequence_SO=chromosome | SO=protein_coding | is_pseudo=false	0	6.967	5	2	8	458	53.5	9.26	17.33												269056	390649	349539	263386
PBANKA_1019500.1-p1	transcript=PBANKA_1019500.1 | gene=PBANKA_1019500 | organism=Plasmodium_berghei_ANKA | gene_product=60S ribosomal protein L5, putative | transcript_product=60S ribosomal protein L5, putative | location=PbANKA_10_v3:810030-811652(+) | protein_length=293 | sequence_SO=chromosome | SO=protein_coding | is_pseudo=false	0	51.521	32	9	136	293	33.9	9.91	275.08		123896	111973	189997	298339		3.16697e+07	7.76224e+06	3.05727e+07	9.97866e+06		1.80382e+07	2.51246e+07	2.87725e+07	1.54212e+07
PBANKA_1019400.1-p1	transcript=PBANKA_1019400.1 | gene=PBANKA_1019400 | organism=Plasmodium_berghei_ANKA | gene_product=60S ribosomal protein L7-3, putative | transcript_product=60S ribosomal protein L7-3, putative | location=PbANKA_10_v3:807057-808341(-) | protein_length=284 | sequence_SO=chromosome | SO=protein_coding | is_pseudo=false	0	28.678	24	5	58	284	33.3	10.24	149.49		354077	602173	272738	923449		1.81288e+07	1.13259e+06	1.55876e+07	1.23452e+06		3.68268e+06	4.9517e+06	8.17346e+06	3.45529e+06
PBANKA_1018500.1-p1	transcript=PBANKA_1018500.1 | gene=PBANKA_1018500 | organism=Plasmodium_berghei_ANKA | gene_product=transcription factor BTF3, putative | transcript_product=transcription factor BTF3, putative | location=PbANKA_10_v3:782789-783313(+) | protein_length=174 | sequence_SO=chromosome | SO=protein_coding | is_pseudo=false	0	7.943	22	2	22	174	19.9	9.41	74.97												1.53593e+06	1.16679e+06	1.07762e+06	994434
PBANKA_1017000.1-p1	transcript=PBANKA_1017000.1 | gene=PBANKA_1017000 | organism=Plasmodium_berghei_ANKA | gene_product=CorA-like Mg2+ transporter protein, putative | transcript_product=CorA-like Mg2+ transporter protein, putative | location=PbANKA_10_v3:721679-723115(-) | protein_length=478 | sequence_SO=chromosome | SO=protein_coding | is_pseudo=false	0	15.766	14	4	28	478	56.2	6.65	69.32												577372	1.06344e+06	1.03911e+06	322571
PBANKA_1014900.1-p1	transcript=PBANKA_1014900.1 | gene=PBANKA_1014900 | organism=Plasmodium_berghei_ANKA | gene_product=coatomer subunit beta, putative | transcript_product=coatomer subunit beta, putative | location=PbANKA_10_v3:654009-657996(-) | protein_length=1256 | sequence_SO=chromosome | SO=protein_coding | is_pseudo=false	0	55.795	13	11	80	1256	145.5	6.13	234.31												2.05617e+06	2.87821e+06	2.16879e+06	2.07094e+06
PBANKA_1014000.1-p1	transcript=PBANKA_1014000.1 | gene=PBANKA_1014000 | organism=Plasmodium_berghei_ANKA | gene_product=NADP-specific glutamate dehydrogenase, putative | transcript_product=NADP-specific glutamate dehydrogenase, putative | location=PbANKA_10_v3:622905-624920(-) | protein_length=510 | sequence_SO=chromosome | SO=protein_coding | is_pseudo=false	0	47.881	32	9	72	510	57.3	8.88	221.02												1.68097e+06	1.80569e+06	1.517e+06	1.14147e+06
PBANKA_1013200.1-p1	transcript=PBANKA_1013200.1 | gene=PBANKA_1013200 | organism=Plasmodium_berghei_ANKA | gene_product=succinyl-CoA ligase [ADP-forming] subunit beta, putative | transcript_product=succinyl-CoA ligase [ADP-forming] subunit beta, putative | location=PbANKA_10_v3:602622-603998(-) | protein_length=458 | sequence_SO=chromosome | SO=protein_coding | is_pseudo=false	0	33.736	27	7	66	458	51.5	7.75	207.96		508302	668026	380429			215511	173477	238305	138667		2.95407e+06	2.0556e+06	2.27822e+06	1.54141e+06
PBANKA_1013100.1-p1	transcript=PBANKA_1013100.1 | gene=PBANKA_1013100 | organism=Plasmodium_berghei_ANKA | gene_product=60S ribosomal protein L14, putative | transcript_product=60S ribosomal protein L14, putative | location=PbANKA_10_v3:600258-601122(-) | protein_length=156 | sequence_SO=chromosome | SO=protein_coding | is_pseudo=false	0	13.209	24	3	56	156	17.9	10.07	147.5		2.30697e+07	1.20665e+07	606458	4.06966e+06		8.35262e+06	1.28623e+07	6.60414e+06	1.13384e+07		9.95906e+06	1.46838e+07	1.80109e+07	1.11665e+07
PBANKA_1012800.1-p1	transcript=PBANKA_1012800.1 | gene=PBANKA_1012800 | organism=Plasmodium_berghei_ANKA | gene_product=voltage-dependent anion-selective channel protein, putative | transcript_product=voltage-dependent anion-selective channel protein, putative | location=PbANKA_10_v3:590112-592038(-) | protein_length=289 | sequence_SO=chromosome | SO=protein_coding | is_pseudo=false	0	63.582	51	12	208	289	33.3	9.17	549.18		621168	1.06054e+06	869934	468207		9.74899e+06	3.25615e+06	9.38396e+06	4.88564e+06		1.0185e+07	2.26838e+07	2.08077e+07	1.15672e+07
PBANKA_1012100.1-p1	transcript=PBANKA_1012100.1 | gene=PBANKA_1012100 | organism=Plasmodium_berghei_ANKA | gene_product=HP12 protein homolog, putative | transcript_product=HP12 protein homolog, putative | location=PbANKA_10_v3:559590-561518(+) | protein_length=642 | sequence_SO=chromosome | SO=protein_coding | is_pseudo=false	0	10.761	7	3	12	642	75.3	7.06	28.09		190782	135662	279746	255418		377934	130184	188915	146061		421381	589415	386550	225941
PBANKA_1010800.1-p1	transcript=PBANKA_1010800.1 | gene=PBANKA_1010800 | organism=Plasmodium_berghei_ANKA | gene_product=CCR4-associated factor 16, putative | transcript_product=CCR4-associated factor 16, putative | location=PbANKA_10_v3:495037-496551(+) | protein_length=257 | sequence_SO=chromosome | SO=protein_coding | is_pseudo=false	0	38.113	36	7	76	257	29.7	8.15	228							789500	524140	494095	482025		5.1778e+06	4.2919e+06	4.06264e+06	4.51837e+06
PBANKA_1010600.1-p1	transcript=PBANKA_1010600.1 | gene=PBANKA_1010600 | organism=Plasmodium_berghei_ANKA | gene_product=calmodulin, putative | transcript_product=calmodulin, putative | location=PbANKA_10_v3:491601-492348(+) | protein_length=149 | sequence_SO=chromosome | SO=protein_coding | is_pseudo=false	0	31.615	56	6	246	149	16.9	4.25	823.14												740283	1.50366e+06	896570	1.12119e+06
PBANKA_1010500.1-p1	transcript=PBANKA_1010500.1 | gene=PBANKA_1010500 | organism=Plasmodium_berghei_ANKA | gene_product=Hsp70/Hsp90 organizing protein, putative | transcript_product=Hsp70/Hsp90 organizing protein, putative | location=PbANKA_10_v3:486878-488557(-) | protein_length=559 | sequence_SO=chromosome | SO=protein_coding | is_pseudo=false	0	41.09	21	8	73	559	65.6	7.78	203.63							1.86714e+06	556648	1.07509e+06	473569		4.15315e+06	4.80016e+06	5.46608e+06	6.82394e+06
PBANKA_1010000.1-p1	transcript=PBANKA_1010000.1 | gene=PBANKA_1010000 | organism=Plasmodium_berghei_ANKA | gene_product=mitochondrial acidic protein MAM33, putative | transcript_product=mitochondrial acidic protein MAM33, putative | location=PbANKA_10_v3:453755-454513(-) | protein_length=252 | sequence_SO=chromosome | SO=protein_coding | is_pseudo=false	0	14.681	26	3	32	252	28.9	5	110.07												4.10873e+06	3.51883e+06	3.34736e+06	3.94773e+06
PBANKA_1009500.1-p1	transcript=PBANKA_1009500.1 | gene=PBANKA_1009500 | organism=Plasmodium_berghei_ANKA | gene_product=glutamate synthase [NADH], putative | transcript_product=glutamate synthase [NADH], putative | location=PbANKA_10_v3:433633-442521(+) | protein_length=2962 | sequence_SO=chromosome | SO=protein_coding | is_pseudo=false	0	113.431	14	27	120	2962	336.1	8.27	354.31							1.39474e+06	144704	1.52556e+06	323016		4.31525e+06	5.06195e+06	5.36759e+06	3.72409e+06
PBANKA_1006200.1-p1	transcript=PBANKA_1006200.1 | gene=PBANKA_1006200 | organism=Plasmodium_berghei_ANKA | gene_product=sporozoite invasion-associated protein 1 | transcript_product=sporozoite invasion-associated protein 1 | location=PbANKA_10_v3:308463-311462(+) | protein_length=999 | sequence_SO=chromosome | SO=protein_coding | is_pseudo=false	0	92.432	25	17	135	999	113.8	5.6	424.34		1.9097e+06	1.37096e+06	5.0248e+06	8.57213e+06		9.47265e+06	1.18909e+06	7.78222e+06	1.31225e+06		5.34167e+06	6.7252e+06	6.44952e+06	3.73749e+06
PBANKA_1003800.1-p1	transcript=PBANKA_1003800.1 | gene=PBANKA_1003800 | organism=Plasmodium_berghei_ANKA | gene_product=V-type proton ATPase subunit B, putative | transcript_product=V-type proton ATPase subunit B, putative | location=PbANKA_10_v3:226677-228317(-) | protein_length=494 | sequence_SO=chromosome | SO=protein_coding | is_pseudo=false	0	61.276	44	12	93	494	55.8	5.8	292.28							568611	351902	292919	368848		3.71238e+06	4.0129e+06	3.71798e+06	3.22586e+06
PBANKA_1003400.1-p1	transcript=PBANKA_1003400.1 | gene=PBANKA_1003400 | organism=Plasmodium_berghei_ANKA | gene_product=lysine decarboxylase, putative | transcript_product=lysine decarboxylase, putative | location=PbANKA_10_v3:208170-214958(-) | protein_length=2262 | sequence_SO=chromosome | SO=protein_coding | is_pseudo=false	0	12.611	2	3	17	2262	261	7.5	49.61												381775	713488	334445	346676
PBANKA_1003100.1-p1	transcript=PBANKA_1003100.1 | gene=PBANKA_1003100 | organism=Plasmodium_berghei_ANKA | gene_product=pre-mRNA-processing-splicing factor 8, putative | transcript_product=pre-mRNA-processing-splicing factor 8, putative | location=PbANKA_10_v3:193714-202860(+) | protein_length=2949 | sequence_SO=chromosome | SO=protein_coding | is_pseudo=false	0	58.337	7	14	146	2949	344.2	8.87	392.44		1.93795e+06	2.03903e+06	1.3831e+06	1.25139e+06		1.74216e+06	2.42446e+06	2.22133e+06	2.05687e+06		3.6034e+06	4.21625e+06	3.58011e+06	2.56978e+06
PBANKA_0943600.1-p1	transcript=PBANKA_0943600.1 | gene=PBANKA_0943600 | organism=Plasmodium_berghei_ANKA | gene_product=60S acidic ribosomal protein P1, putative | transcript_product=60S acidic ribosomal protein P1, putative | location=PbANKA_09_v3:1584126-1584783(+) | protein_length=119 | sequence_SO=chromosome | SO=protein_coding | is_pseudo=false	0	98.57	67	9	282	119	12.9	4.55	1086.26		5.67963e+06	5.5837e+06	4.79876e+06	1.48463e+06		4.10342e+06	9.60514e+06	4.35027e+06	9.84682e+06		6.18764e+07	6.17082e+07	5.42476e+07	5.75321e+07
PBANKA_0943200.1-p1	transcript=PBANKA_0943200.1 | gene=PBANKA_0943200 | organism=Plasmodium_berghei_ANKA | gene_product=casein kinase II beta chain, putative | transcript_product=casein kinase II beta chain, putative | location=PbANKA_09_v3:1565809-1566540(-) | protein_length=243 | sequence_SO=chromosome | SO=protein_coding | is_pseudo=false	0	32.046	33	5	50	243	28	8.63	194.28							1.44727e+06	758705	798120	855413		2.35171e+06	4.35045e+06	3.71896e+06	1.83875e+06
PBANKA_0943100.1-p1	transcript=PBANKA_0943100.1 | gene=PBANKA_0943100 | organism=Plasmodium_berghei_ANKA | gene_product=CCR4-NOT transcription complex subunit 1, putative | transcript_product=CCR4-NOT transcription complex subunit 1, putative | location=PbANKA_09_v3:1554259-1563132(-) | protein_length=2957 | sequence_SO=chromosome | SO=protein_coding | is_pseudo=false	0	35.689	4	8	53	2957	339.7	8.19	154.14												1.64982e+06	2.24166e+06	1.62347e+06	1.01362e+06
PBANKA_0942900.1-p1	transcript=PBANKA_0942900.1 | gene=PBANKA_0942900 | organism=Plasmodium_berghei_ANKA | gene_product=phenylalanine--tRNA ligase beta subunit, putative | transcript_product=phenylalanine--tRNA ligase beta subunit, putative | location=PbANKA_09_v3:1550738-1552989(+) | protein_length=625 | sequence_SO=chromosome | SO=protein_coding | is_pseudo=false	0	26.158	14	5	25	625	72.6	5.97	86.53		186073	208376	294997			153690	704166	192391	322267		1.03694e+06	1.00747e+06	1.1454e+06	663479
PBANKA_0942700.1-p1	transcript=PBANKA_0942700.1 | gene=PBANKA_0942700 | organism=Plasmodium_berghei_ANKA | gene_product=chromatin remodeling protein, putative | transcript_product=chromatin remodeling protein, putative | location=PbANKA_09_v3:1541635-1546060(+) | protein_length=1330 | sequence_SO=chromosome | SO=protein_coding | is_pseudo=false	0	14.462	5	3	15	1330	155.9	6.38	47.73		48303.1	776592	1.10327e+06								512638	390217	322154	460023
PBANKA_0942500.1-p1	transcript=PBANKA_0942500.1 | gene=PBANKA_0942500 | organism=Plasmodium_berghei_ANKA | gene_product=thioredoxin-like mero protein, putative | transcript_product=thioredoxin-like mero protein, putative | location=PbANKA_09_v3:1533342-1534738(-) | protein_length=420 | sequence_SO=chromosome | SO=protein_coding | is_pseudo=false	0	32.528	30	9	47	420	49	9.01	122.65							372322	55953	297518	65070.1		2.3308e+06	2.3461e+06	2.69851e+06	1.77137e+06
PBANKA_0941900.1-p1	transcript=PBANKA_0941900.1 | gene=PBANKA_0941900 | organism=Plasmodium_berghei_ANKA | gene_product=histone H4, putative | transcript_product=histone H4, putative | location=PbANKA_09_v3:1513619-1513930(+) | protein_length=103 | sequence_SO=chromosome | SO=protein_coding | is_pseudo=false	0	49.94	56	8	295	103	11.4	11.22	659.59		1.98322e+06	2.47546e+06	3.11581e+06	4.52052e+06		4.48996e+07	1.74156e+07	3.86231e+07	1.7677e+07		6.38215e+07	1.01628e+08	7.53396e+07	4.29582e+07
PBANKA_0941800.1-p1	transcript=PBANKA_0941800.1 | gene=PBANKA_0941800 | organism=Plasmodium_berghei_ANKA | gene_product=histone H2B, putative | transcript_product=histone H2B, putative | location=PbANKA_09_v3:1510191-1510547(-) | protein_length=118 | sequence_SO=chromosome | SO=protein_coding | is_pseudo=false	0	35.63	37	6	142	118	13.2	10.14	365.97		1.02566e+06	1.43363e+06	1.44897e+06	1.47722e+06		1.25032e+07	4.99862e+06	9.81524e+06	5.15159e+06		3.01987e+07	4.66317e+07	4.47777e+07	3.02995e+07
PBANKA_0941500.1-p1	transcript=PBANKA_0941500.1 | gene=PBANKA_0941500 | organism=Plasmodium_berghei_ANKA | gene_product=40S ribosomal protein S4, putative | transcript_product=40S ribosomal protein S4, putative | location=PbANKA_09_v3:1499958-1501019(+) | protein_length=261 | sequence_SO=chromosome | SO=protein_coding | is_pseudo=false	0	69.08	40	9	153	261	29.8	10.04	395.23		272074	530965	322254	959492		2.54843e+07	5.16746e+06	1.69683e+07	5.31378e+06		1.04011e+07	1.94059e+07	1.8232e+07	1.03167e+07
PBANKA_0941100.1-p1	transcript=PBANKA_0941100.1 | gene=PBANKA_0941100 | organism=Plasmodium_berghei_ANKA | gene_product=conserved Apicomplexan protein, unknown function | transcript_product=conserved Apicomplexan protein, unknown function | location=PbANKA_09_v3:1486464-1488566(-) | protein_length=261 | sequence_SO=chromosome | SO=protein_coding | is_pseudo=false	0	56.285	51	9	107	261	30	5.03	365.89		907550	780565	1.38324e+06			1.7574e+06	2.07627e+06	462602	2.10965e+06		1.13745e+07	1.07333e+07	1.13743e+07	1.09443e+07
PBANKA_0940900.1-p1	transcript=PBANKA_0940900.1 | gene=PBANKA_0940900 | organism=Plasmodium_berghei_ANKA | gene_product=RuvB-like helicase 2, putative | transcript_product=RuvB-like helicase 2, putative | location=PbANKA_09_v3:1482821-1484248(+) | protein_length=475 | sequence_SO=chromosome | SO=protein_coding | is_pseudo=false	0	55.753	35	12	69	475	53.4	6.99	232.67		1.12988e+06	1.74268e+06	977793	474602		321821	1.20358e+06	753756	1.90613e+06		3.95508e+06	4.77904e+06	6.78508e+06	4.0838e+06
PBANKA_0939200.1-p1	transcript=PBANKA_0939200.1 | gene=PBANKA_0939200 | organism=Plasmodium_berghei_ANKA | gene_product=pescadillo homolog, putative | transcript_product=pescadillo homolog, putative | location=PbANKA_09_v3:1415971-1417830(-) | protein_length=619 | sequence_SO=chromosome | SO=protein_coding | is_pseudo=false	0	13.66	8	3	9	619	74.3	9.26	27.13							347999	395717		444661		341281	327866	553454	298515
PBANKA_0938600.1-p1	transcript=PBANKA_0938600.1 | gene=PBANKA_0938600 | organism=Plasmodium_berghei_ANKA | gene_product=casein kinase 2, alpha subunit | transcript_product=casein kinase 2, alpha subunit | location=PbANKA_09_v3:1384165-1385172(-) | protein_length=335 | sequence_SO=chromosome | SO=protein_coding | is_pseudo=false	0	52.048	49	12	121	335	39.9	8.84	355.11		2.66695e+06	1.82271e+06	2.06296e+06	2.44311e+06		5.38616e+06	6.3664e+06	4.99367e+06	5.15868e+06		9.496e+06	1.34573e+07	1.28817e+07	9.53477e+06
PBANKA_0938500.1-p1	transcript=PBANKA_0938500.1 | gene=PBANKA_0938500 | organism=Plasmodium_berghei_ANKA | gene_product=succinyl-CoA synthetase alpha subunit, putative | transcript_product=succinyl-CoA synthetase alpha subunit, putative | location=PbANKA_09_v3:1381442-1382746(-) | protein_length=329 | sequence_SO=chromosome | SO=protein_coding | is_pseudo=false	0	7.387	9	2	15	329	35.5	8.59	30.25							123579	135657	237307	120904		494054	573924	458058	502689
PBANKA_0938400.1-p1	transcript=PBANKA_0938400.1 | gene=PBANKA_0938400 | organism=Plasmodium_berghei_ANKA | gene_product=endoplasmic reticulum-resident calcium binding protein, putative | transcript_product=endoplasmic reticulum-resident calcium binding protein, putative | location=PbANKA_09_v3:1379325-1380353(+) | protein_length=342 | sequence_SO=chromosome | SO=protein_coding | is_pseudo=false	0	77.67	52	14	165	342	39.1	4.55	551.7							167138	279591	187138	274851		1.63649e+07	1.61764e+07	1.59485e+07	1.60615e+07
PBANKA_0938300.1-p1	transcript=PBANKA_0938300.1 | gene=PBANKA_0938300 | organism=Plasmodium_berghei_ANKA | gene_product=heat shock protein J2, putative | transcript_product=heat shock protein J2, putative | location=PbANKA_09_v3:1375279-1376940(+) | protein_length=553 | sequence_SO=chromosome | SO=protein_coding | is_pseudo=false	0	15.484	8	3	18	553	63.4	9.01	69.79		94008.1	690567	1.14188e+06	1.78201e+06							839990	1.37722e+06	1.11083e+06	903079
PBANKA_0937700.1-p1	transcript=PBANKA_0937700.1 | gene=PBANKA_0937700 | organism=Plasmodium_berghei_ANKA | gene_product=60S ribosomal protein L36, putative | transcript_product=60S ribosomal protein L36, putative | location=PbANKA_09_v3:1354670-1355459(-) | protein_length=113 | sequence_SO=chromosome | SO=protein_coding | is_pseudo=false	0	19.55	35	3	44	113	12.7	10.93	119.08							4.46893e+06	542167	2.10115e+06	581059		1.84402e+06	2.34489e+06	7.21826e+06	2.42863e+06
PBANKA_0934600.1-p1	transcript=PBANKA_0934600.1 | gene=PBANKA_0934600 | organism=Plasmodium_berghei_ANKA | gene_product=conserved Plasmodium protein, unknown function | transcript_product=conserved Plasmodium protein, unknown function | location=PbANKA_09_v3:1249184-1266006(-) | protein_length=5317 | sequence_SO=chromosome | SO=protein_coding | is_pseudo=false	0	26.373	2	6	19	5317	631.3	8.98	53.07		107603	132824	234472	237989							214683	453697	129594	130009
PBANKA_0934200.1-p1	transcript=PBANKA_0934200.1 | gene=PBANKA_0934200 | organism=Plasmodium_berghei_ANKA | gene_product=ubiquitin domain-containing protein DSK2, putative | transcript_product=ubiquitin domain-containing protein DSK2, putative | location=PbANKA_09_v3:1238848-1240502(+) | protein_length=375 | sequence_SO=chromosome | SO=protein_coding | is_pseudo=false	0	20.094	24	4	29	375	41.2	4.75	97.43												1.61361e+06	1.09645e+06	1.39253e+06	1.39999e+06
PBANKA_0932000.1-p1	transcript=PBANKA_0932000.1 | gene=PBANKA_0932000 | organism=Plasmodium_berghei_ANKA | gene_product=rhoptry neck protein 4 | transcript_product=rhoptry neck protein 4 | location=PbANKA_09_v3:1166868-1169639(+) | protein_length=786 | sequence_SO=chromosome | SO=protein_coding | is_pseudo=false	0	27.021	14	5	36	786	88.8	5.25	124.64												2.03372e+06	2.73173e+06	1.35019e+06	1.67291e+06
PBANKA_0931800.1-p1	transcript=PBANKA_0931800.1 | gene=PBANKA_0931800 | organism=Plasmodium_berghei_ANKA | gene_product=pyridoxine biosynthesis protein PDX2, putative | transcript_product=pyridoxine biosynthesis protein PDX2, putative | location=PbANKA_09_v3:1158500-1159898(+) | protein_length=226 | sequence_SO=chromosome | SO=protein_coding | is_pseudo=false	0	13.607	17	3	6	226	25.7	7.66	19.94												527981	525945	311975	379528
PBANKA_0931600.1-p1	transcript=PBANKA_0931600.1 | gene=PBANKA_0931600 | organism=Plasmodium_berghei_ANKA | gene_product=guanine nucleotide-exchange factor SEC12, putative | transcript_product=guanine nucleotide-exchange factor SEC12, putative | location=PbANKA_09_v3:1155120-1156391(+) | protein_length=423 | sequence_SO=chromosome | SO=protein_coding | is_pseudo=false	0	10.842	7	2	16	423	48.9	8.18	52.01												655010	851556	785528	594626
PBANKA_0930700.1-p1	transcript=PBANKA_0930700.1 | gene=PBANKA_0930700 | organism=Plasmodium_berghei_ANKA | gene_product=conserved protein, unknown function | transcript_product=conserved protein, unknown function | location=PbANKA_09_v3:1119341-1119727(-) | protein_length=128 | sequence_SO=chromosome | SO=protein_coding | is_pseudo=false	0	7.989	25	2	11	128	15.1	9.5	31.47												1.57167e+06	1.57543e+06	1.37732e+06	885438
PBANKA_0930300.1-p1	transcript=PBANKA_0930300.1 | gene=PBANKA_0930300 | organism=Plasmodium_berghei_ANKA | gene_product=GTP-binding nuclear protein RAN/TC4, putative | transcript_product=GTP-binding nuclear protein RAN/TC4, putative | location=PbANKA_09_v3:1111332-1112130(+) | protein_length=214 | sequence_SO=chromosome | SO=protein_coding | is_pseudo=false	0	48.26	59	10	131	214	24.9	7.96	318.52		154164		255326	170544		1.35224e+07	2.815e+06	5.5604e+06	2.28481e+06		7.40452e+06	7.30676e+06	1.26261e+07	8.05246e+06
PBANKA_0929900.1-p1	transcript=PBANKA_0929900.1 | gene=PBANKA_0929900 | organism=Plasmodium_berghei_ANKA | gene_product=heat shock protein 90, putative | transcript_product=heat shock protein 90, putative | location=PbANKA_09_v3:1096379-1098787(+) | protein_length=802 | sequence_SO=chromosome | SO=protein_coding | is_pseudo=false	0	32.05	11	5	43	802	92.2	6.47	134.38												1.56757e+06	1.26134e+06	1.31819e+06	1.58504e+06
PBANKA_0929800.1-p1	transcript=PBANKA_0929800.1 | gene=PBANKA_0929800 | organism=Plasmodium_berghei_ANKA | gene_product=insulinase, putative | transcript_product=insulinase, putative | location=PbANKA_09_v3:1090809-1094561(-) | protein_length=1250 | sequence_SO=chromosome | SO=protein_coding | is_pseudo=false	0	22.249	7	5	21	1250	145.6	5.6	59.21		443102	596698	513347	270159		77366.5	653303	310265	638629		800956	926418	828599	631834
PBANKA_0929600.1-p1	transcript=PBANKA_0929600.1 | gene=PBANKA_0929600 | organism=Plasmodium_berghei_ANKA | gene_product=nucleolar protein 56, putative | transcript_product=nucleolar protein 56, putative | location=PbANKA_09_v3:1085115-1086614(-) | protein_length=499 | sequence_SO=chromosome | SO=protein_coding | is_pseudo=false	0	57.616	38	12	104	499	57.6	8.19	307.84		589748	600418	195356	159615		4.94529e+06	3.74012e+06	5.19921e+06	2.7304e+06		4.55586e+06	4.29486e+06	7.05366e+06	3.85454e+06
PBANKA_0928100.1-p1	transcript=PBANKA_0928100.1 | gene=PBANKA_0928100 | organism=Plasmodium_berghei_ANKA | gene_product=phosphoglycerate mutase, putative | transcript_product=phosphoglycerate mutase, putative | location=PbANKA_09_v3:1035682-1036741(-) | protein_length=250 | sequence_SO=chromosome | SO=protein_coding | is_pseudo=false	0	33.115	44	8	52	250	28.7	8.41	147.01												1.81744e+06	1.39544e+06	1.28466e+06	1.73996e+06
PBANKA_0925900.1-p1	transcript=PBANKA_0925900.1 | gene=PBANKA_0925900 | organism=Plasmodium_berghei_ANKA | gene_product=conserved Plasmodium protein, unknown function | transcript_product=conserved Plasmodium protein, unknown function | location=PbANKA_09_v3:959999-963361(-) | protein_length=842 | sequence_SO=chromosome | SO=protein_coding | is_pseudo=false	0	54.761	21	12	94	842	99.9	8.84	249.53		466966		697279	428648		1.26669e+06	1.41352e+06	1.58412e+06	970422		2.77664e+06	4.00859e+06	3.82305e+06	2.38861e+06
PBANKA_0924800.1-p1	transcript=PBANKA_0924800.1 | gene=PBANKA_0924800 | organism=Plasmodium_berghei_ANKA | gene_product=golgi protein 2 | transcript_product=golgi protein 2 | location=PbANKA_09_v3:888401-891979(+) | protein_length=1192 | sequence_SO=chromosome | SO=protein_coding | is_pseudo=false	0	36.417	10	9	36	1192	135.5	8.41	94.62							107559	217206	124620	190653		1.9108e+06	2.60193e+06	1.58868e+06	900153
PBANKA_0924400.1-p1	transcript=PBANKA_0924400.1 | gene=PBANKA_0924400 | organism=Plasmodium_berghei_ANKA | gene_product=13 kDa ribonucleoprotein-associated protein, putative | transcript_product=13 kDa ribonucleoprotein-associated protein, putative | location=PbANKA_09_v3:876152-876869(-) | protein_length=141 | sequence_SO=chromosome | SO=protein_coding | is_pseudo=false	0	34.393	50	4	82	141	15.4	5.55	267.72												1.68322e+06	3.1381e+06	2.39849e+06	3.5876e+06
PBANKA_0923600.1-p1	transcript=PBANKA_0923600.1 | gene=PBANKA_0923600 | organism=Plasmodium_berghei_ANKA | gene_product=GrpE protein homolog, mitochondrial, putative | transcript_product=GrpE protein homolog, mitochondrial, putative | location=PbANKA_09_v3:851487-852479(+) | protein_length=285 | sequence_SO=chromosome | SO=protein_coding | is_pseudo=false	0	18.632	19	4	33	285	32.9	8.53	93.51			529140	638530	297364		130405	539319	200870	574502		3.18853e+06	2.85734e+06	2.5222e+06	3.73691e+06
PBANKA_0923200.1-p1	transcript=PBANKA_0923200.1 | gene=PBANKA_0923200 | organism=Plasmodium_berghei_ANKA | gene_product=ATP synthase F0 subunit b-like protein, putative | transcript_product=ATP synthase F0 subunit b-like protein, putative | location=PbANKA_09_v3:841590-843071(-) | protein_length=493 | sequence_SO=chromosome | SO=protein_coding | is_pseudo=false	0	33.684	24	7	48	493	59	8.98	146.34							427665	331357	452787	324178		1.9297e+06	3.18852e+06	2.76939e+06	1.7309e+06
PBANKA_0922800.1-p1	transcript=PBANKA_0922800.1 | gene=PBANKA_0922800 | organism=Plasmodium_berghei_ANKA | gene_product=small nuclear ribonucleoprotein Sm D1, putative | transcript_product=small nuclear ribonucleoprotein Sm D1, putative | location=PbANKA_09_v3:829562-829933(+) | protein_length=123 | sequence_SO=chromosome | SO=protein_coding | is_pseudo=false	0	14.895	37	3	21	123	13.9	10.23	63							203512	215796		246183		1.39369e+06	1.19335e+06	1.29726e+06	1.02394e+06
PBANKA_0922300.1-p1	transcript=PBANKA_0922300.1 | gene=PBANKA_0922300 | organism=Plasmodium_berghei_ANKA | gene_product=threonine--tRNA ligase, putative | transcript_product=threonine--tRNA ligase, putative | location=PbANKA_09_v3:814971-817643(+) | protein_length=890 | sequence_SO=chromosome | SO=protein_coding | is_pseudo=false	0	19.751	8	5	25	890	103.6	8.76	71.14												1.06107e+06	894869	825017	1.07743e+06
PBANKA_0922100.1-p1	transcript=PBANKA_0922100.1 | gene=PBANKA_0922100 | organism=Plasmodium_berghei_ANKA | gene_product=40S ribosomal protein S18, putative | transcript_product=40S ribosomal protein S18, putative | location=PbANKA_09_v3:808973-809654(+) | protein_length=156 | sequence_SO=chromosome | SO=protein_coding | is_pseudo=false	0	52.947	46	6	257	156	17.9	10.68	784.28		1.21378e+06	1.28795e+06	1.25205e+06	1.20883e+06		2.14325e+07	1.14617e+07	1.30698e+07	1.17931e+07		4.33972e+07	3.99207e+07	4.04038e+07	3.29986e+07
PBANKA_0921900.1-p1	transcript=PBANKA_0921900.1 | gene=PBANKA_0921900 | organism=Plasmodium_berghei_ANKA | gene_product=WD repeat-containing protein, putative | transcript_product=WD repeat-containing protein, putative | location=PbANKA_09_v3:799560-803066(-) | protein_length=1168 | sequence_SO=chromosome | SO=protein_coding | is_pseudo=false	0	14.326	6	5	25	1168	138.3	6.29	60.02							968819	278878	610142	431924		550195	1.04637e+06	1.03338e+06	421333
PBANKA_0921500.1-p1	transcript=PBANKA_0921500.1 | gene=PBANKA_0921500 | organism=Plasmodium_berghei_ANKA | gene_product=small nuclear ribonucleoprotein F, putative | transcript_product=small nuclear ribonucleoprotein F, putative | location=PbANKA_09_v3:783766-784421(+) | protein_length=86 | sequence_SO=chromosome | SO=protein_coding | is_pseudo=false	0	11.034	41	3	20	86	10	8.72	51.04												873235	1.23857e+06	1.00793e+06	1.10559e+06
PBANKA_0920100.1-p1	transcript=PBANKA_0920100.1 | gene=PBANKA_0920100 | organism=Plasmodium_berghei_ANKA | gene_product=prefoldin subunit 5, putative | transcript_product=prefoldin subunit 5, putative | location=PbANKA_09_v3:743825-744906(+) | protein_length=223 | sequence_SO=chromosome | SO=protein_coding | is_pseudo=false	0	6.345	9	2	6	223	25.9	7.39	12.6												401930	260333	333562	498075
PBANKA_0919800.1-p1	transcript=PBANKA_0919800.1 | gene=PBANKA_0919800 | organism=Plasmodium_berghei_ANKA | gene_product=bifunctional farnesyl/geranylgeranyl diphosphate synthase, putative | transcript_product=bifunctional farnesyl/geranylgeranyl diphosphate synthase, putative | location=PbANKA_09_v3:734076-736486(+) | protein_length=376 | sequence_SO=chromosome | SO=protein_coding | is_pseudo=false	0	15.426	13	3	19	376	43.9	5.29	67.57												1.0571e+06	1.25057e+06	869826	1.13816e+06
PBANKA_0919300.1-p1	transcript=PBANKA_0919300.1 | gene=PBANKA_0919300 | organism=Plasmodium_berghei_ANKA | gene_product=spermidine synthase, putative | transcript_product=spermidine synthase, putative | location=PbANKA_09_v3:718082-719508(-) | protein_length=321 | sequence_SO=chromosome | SO=protein_coding | is_pseudo=false	0	36.681	38	8	108	321	36.6	7.52	285.07		476505	317296	331579			5.14478e+06	2.65912e+06	4.60716e+06	3.46595e+06		5.9568e+06	9.30192e+06	8.74885e+06	6.47878e+06
PBANKA_0918800.1-p1	transcript=PBANKA_0918800.1 | gene=PBANKA_0918800 | organism=Plasmodium_berghei_ANKA | gene_product=rRNA (cytosine-C(5))-methyltransferase, putative | transcript_product=rRNA (cytosine-C(5))-methyltransferase, putative | location=PbANKA_09_v3:700128-701981(+) | protein_length=617 | sequence_SO=chromosome | SO=protein_coding | is_pseudo=false	0	18.283	8	3	33	617	71.9	8.35	101.49							1.20308e+06	170919	1.20201e+06	481478		543884	816528	912129	154120
PBANKA_0918000.1-p1	transcript=PBANKA_0918000.1 | gene=PBANKA_0918000 | organism=Plasmodium_berghei_ANKA | gene_product=60S acidic ribosomal protein P0, putative | transcript_product=60S acidic ribosomal protein P0, putative | location=PbANKA_09_v3:676248-677195(-) | protein_length=315 | sequence_SO=chromosome | SO=protein_coding | is_pseudo=false	0	115.977	65	15	310	315	34.8	6.58	1001.34		1.81608e+06	1.984e+06	1.83757e+06	1.39098e+06		1.36839e+07	1.46992e+07	1.02906e+07	1.35017e+07		3.41696e+07	3.77677e+07	4.08316e+07	2.67866e+07
PBANKA_0917900.1-p1	transcript=PBANKA_0917900.1 | gene=PBANKA_0917900 | organism=Plasmodium_berghei_ANKA | gene_product=26S protease regulatory subunit 6A, putative | transcript_product=26S protease regulatory subunit 6A, putative | location=PbANKA_09_v3:672339-673694(-) | protein_length=451 | sequence_SO=chromosome | SO=protein_coding | is_pseudo=false	0	37.997	33	8	76	451	50.9	5.11	237.49		483152	455996	513823			1.57387e+06	298162	1.38885e+06	593262		3.58305e+06	2.80982e+06	2.6937e+06	2.95718e+06
PBANKA_0916200.1-p1	transcript=PBANKA_0916200.1 | gene=PBANKA_0916200 | organism=Plasmodium_berghei_ANKA | gene_product=T-complex protein 1 subunit alpha, putative | transcript_product=T-complex protein 1 subunit alpha, putative | location=PbANKA_09_v3:611343-613111(+) | protein_length=543 | sequence_SO=chromosome | SO=protein_coding | is_pseudo=false	0	103.741	46	17	219	543	60.1	6.81	701.68							3.45185e+06	2.74596e+06	3.55277e+06	3.12689e+06		2.51671e+07	2.28344e+07	1.93337e+07	1.61566e+07
PBANKA_0915200.1-p1	transcript=PBANKA_0915200.1 | gene=PBANKA_0915200 | organism=Plasmodium_berghei_ANKA | gene_product=conserved Plasmodium protein, unknown function | transcript_product=conserved Plasmodium protein, unknown function | location=PbANKA_09_v3:580909-584874(+) | protein_length=1277 | sequence_SO=chromosome | SO=protein_coding | is_pseudo=false	0	30.566	7	6	48	1277	150.3	5.63	151.45												880070	1.1227e+06	964539	806851
PBANKA_0914400.1-p1	transcript=PBANKA_0914400.1 | gene=PBANKA_0914400 | organism=Plasmodium_berghei_ANKA | gene_product=heat shock protein 70, putative | transcript_product=heat shock protein 70, putative | location=PbANKA_09_v3:551624-553615(-) | protein_length=663 | sequence_SO=chromosome | SO=protein_coding | is_pseudo=false	0	95.998	31	16	150	663	73.1	7.01	478.46							242603	590385	343390	613285		1.01402e+07	6.74367e+06	1.02076e+07	1.16543e+07
PBANKA_0914300.1-p1	transcript=PBANKA_0914300.1 | gene=PBANKA_0914300 | organism=Plasmodium_berghei_ANKA | gene_product=protein disulfide isomerase related protein, putative | transcript_product=protein disulfide isomerase related protein, putative | location=PbANKA_09_v3:549526-550797(+) | protein_length=423 | sequence_SO=chromosome | SO=protein_coding | is_pseudo=false	0	88.919	44	15	196	423	49.2	8.92	554.94		66774.6	131517	122042	253101		2.00192e+06	2.24237e+06	1.52051e+06	1.83689e+06		1.85137e+07	2.33508e+07	1.4844e+07	1.37622e+07
PBANKA_0913700.1-p1	transcript=PBANKA_0913700.1 | gene=PBANKA_0913700 | organism=Plasmodium_berghei_ANKA | gene_product=coatomer subunit delta, putative | transcript_product=coatomer subunit delta, putative | location=PbANKA_09_v3:517253-518737(-) | protein_length=494 | sequence_SO=chromosome | SO=protein_coding | is_pseudo=false	0	9.83	10	3	5	494	57.5	5.8	14.23												323949	395219	253998	333637
PBANKA_0912300.1-p1	transcript=PBANKA_0912300.1 | gene=PBANKA_0912300 | organism=Plasmodium_berghei_ANKA | gene_product=tudor staphylococcal nuclease, putative | transcript_product=tudor staphylococcal nuclease, putative | location=PbANKA_09_v3:462202-465492(-) | protein_length=1013 | sequence_SO=chromosome | SO=protein_coding | is_pseudo=false	0	77.035	24	16	151	1013	117.8	8.76	481.22							1.79939e+06	1.01298e+06	1.02872e+06	1.11399e+06		7.86598e+06	9.25808e+06	1.18168e+07	8.07059e+06
PBANKA_0912200.1-p1	transcript=PBANKA_0912200.1 | gene=PBANKA_0912200 | organism=Plasmodium_berghei_ANKA | gene_product=signal recognition particle subunit SRP72, putative | transcript_product=signal recognition particle subunit SRP72, putative | location=PbANKA_09_v3:459193-461592(+) | protein_length=799 | sequence_SO=chromosome | SO=protein_coding | is_pseudo=false	0	28.421	14	8	51	799	95.8	9.19	140							207855	111529	177938	98074.1		1.24509e+06	1.71356e+06	1.745e+06	880721
PBANKA_0912100.1-p1	transcript=PBANKA_0912100.1 | gene=PBANKA_0912100 | organism=Plasmodium_berghei_ANKA | gene_product=casein kinase 1, putative | transcript_product=casein kinase 1, putative | location=PbANKA_09_v3:454542-456457(+) | protein_length=323 | sequence_SO=chromosome | SO=protein_coding | is_pseudo=false	0	25.025	18	6	76	323	37.6	9.29	155.45							641976	148612	458862	155786		630442	994395	896299	598716
PBANKA_0911400.1-p1	transcript=PBANKA_0911400.1 | gene=PBANKA_0911400 | organism=Plasmodium_berghei_ANKA | gene_product=CLPTM1 domain-containing protein, putative | transcript_product=CLPTM1 domain-containing protein, putative | location=PbANKA_09_v3:424612-426558(+) | protein_length=648 | sequence_SO=chromosome | SO=protein_coding | is_pseudo=false	0	17.334	8	4	21	648	76.9	8.73	50.69							2.00197e+06	197531	1.75829e+06	990130		1.67064e+06	2.68789e+06	3.03891e+06	780603
PBANKA_0910200.1-p1	transcript=PBANKA_0910200.1 | gene=PBANKA_0910200 | organism=Plasmodium_berghei_ANKA | gene_product=protein phosphatase PPM2 | transcript_product=protein phosphatase PPM2 | location=PbANKA_09_v3:376850-379213(-) | protein_length=787 | sequence_SO=chromosome | SO=protein_coding | is_pseudo=false	0	67.317	27	12	85	787	89.1	4.6	318.56		167972	132366	136404	157116							5.81087e+06	3.52446e+06	3.94089e+06	4.58463e+06
PBANKA_0909100.1-p1	transcript=PBANKA_0909100.1 | gene=PBANKA_0909100 | organism=Plasmodium_berghei_ANKA | gene_product=ER membrane protein complex subunit 8, putative | transcript_product=ER membrane protein complex subunit 8, putative | location=PbANKA_09_v3:315070-316041(-) | protein_length=198 | sequence_SO=chromosome | SO=protein_coding | is_pseudo=false	0	19.203	27	4	21	198	22.6	6.71	58.81												1.49758e+06	1.82545e+06	1.56045e+06	1.54318e+06
PBANKA_0909000.1-p1	transcript=PBANKA_0909000.1 | gene=PBANKA_0909000 | organism=Plasmodium_berghei_ANKA | gene_product=carbonic anhydrase, putative | transcript_product=carbonic anhydrase, putative | location=PbANKA_09_v3:312178-314267(-) | protein_length=633 | sequence_SO=chromosome | SO=protein_coding | is_pseudo=false	0	60.156	28	10	52	633	75.2	6.76	180.84		505931	874957	342639	178344							4.18164e+06	5.5569e+06	2.63391e+06	3.26581e+06
PBANKA_0906900.1-p1	transcript=PBANKA_0906900.1 | gene=PBANKA_0906900 | organism=Plasmodium_berghei_ANKA | gene_product=conserved Plasmodium protein, unknown function | transcript_product=conserved Plasmodium protein, unknown function | location=PbANKA_09_v3:228144-235154(+) | protein_length=2336 | sequence_SO=chromosome | SO=protein_coding | is_pseudo=false	0	9.693	1	2	18	2336	273	6.04	57.05		337616	256197	312300								578248	1.31366e+06	736301	837841
PBANKA_0906500.1-p1	transcript=PBANKA_0906500.1 | gene=PBANKA_0906500 | organism=Plasmodium_berghei_ANKA | gene_product=60S ribosomal protein L28, putative | transcript_product=60S ribosomal protein L28, putative | location=PbANKA_09_v3:212735-213540(+) | protein_length=126 | sequence_SO=chromosome | SO=protein_coding | is_pseudo=false	0	17.672	37	4	35	126	14.6	10.39	83.97							2.02397e+07	1.20559e+06	1.00918e+07	1.17751e+06		1.91448e+06	2.68021e+06	4.43629e+06	1.87042e+06
PBANKA_0906400.1-p1	transcript=PBANKA_0906400.1 | gene=PBANKA_0906400 | organism=Plasmodium_berghei_ANKA | gene_product=60S ribosomal protein L35ae, putative | transcript_product=60S ribosomal protein L35ae, putative | location=PbANKA_09_v3:210862-211556(+) | protein_length=143 | sequence_SO=chromosome | SO=protein_coding | is_pseudo=false	0	9.789	17	2	73	143	16.5	10.89	187.27							2.23737e+07	205726	1.43882e+07	394071		377437	356004	445121	324995
PBANKA_0906300.1-p1	transcript=PBANKA_0906300.1 | gene=PBANKA_0906300 | organism=Plasmodium_berghei_ANKA | gene_product=methyltransferase, putative | transcript_product=methyltransferase, putative | location=PbANKA_09_v3:208096-209700(+) | protein_length=534 | sequence_SO=chromosome | SO=protein_coding | is_pseudo=false	0	11.599	6	2	13	534	62.6	4.89	40.6												455769	601394	592240	550128
PBANKA_0905700.1-p1	transcript=PBANKA_0905700.1 | gene=PBANKA_0905700 | organism=Plasmodium_berghei_ANKA | gene_product=DNA-directed RNA polymerases I and III subunit RPAC1, putative | transcript_product=DNA-directed RNA polymerases I and III subunit RPAC1, putative | location=PbANKA_09_v3:189929-190933(+) | protein_length=334 | sequence_SO=chromosome | SO=protein_coding | is_pseudo=false	0	25.619	24	6	42	334	38.7	7.5	127.69							295289	171495	275708	390523		1.30399e+06	1.5408e+06	1.7004e+06	1.08552e+06
PBANKA_0905000.1-p1	transcript=PBANKA_0905000.1 | gene=PBANKA_0905000 | organism=Plasmodium_berghei_ANKA | gene_product=40S ribosomal protein S21, putative | transcript_product=40S ribosomal protein S21, putative | location=PbANKA_09_v3:171212-171693(-) | protein_length=82 | sequence_SO=chromosome | SO=protein_coding | is_pseudo=false	0	14.986	50	3	32	82	9.2	8.5	61.7												1.75409e+06	2.99641e+06	1.44473e+06	2.17234e+06
PBANKA_0904100.1-p1	transcript=PBANKA_0904100.1 | gene=PBANKA_0904100 | organism=Plasmodium_berghei_ANKA | gene_product=ras-related protein Rab-6 | transcript_product=ras-related protein Rab-6 | location=PbANKA_09_v3:151464-152622(+) | protein_length=207 | sequence_SO=chromosome | SO=protein_coding | is_pseudo=false	0	32.655	50	7	157	207	23.7	5.97	365												3.97761e+06	4.81762e+06	3.83021e+06	3.00217e+06
PBANKA_0903900.1-p1	transcript=PBANKA_0903900.1 | gene=PBANKA_0903900 | organism=Plasmodium_berghei_ANKA | gene_product=coatomer subunit gamma, putative | transcript_product=coatomer subunit gamma, putative | location=PbANKA_09_v3:144320-147259(+) | protein_length=979 | sequence_SO=chromosome | SO=protein_coding | is_pseudo=false	0	40.646	15	11	57	979	113.4	6.67	165.74												2.33774e+06	3.11713e+06	2.55162e+06	2.14424e+06
PBANKA_0903600.1-p1	transcript=PBANKA_0903600.1 | gene=PBANKA_0903600 | organism=Plasmodium_berghei_ANKA | gene_product=dynamin-like protein, putative | transcript_product=dynamin-like protein, putative | location=PbANKA_09_v3:130352-133246(+) | protein_length=814 | sequence_SO=chromosome | SO=protein_coding | is_pseudo=false	0	62.547	26	14	100	814	93.5	8.22	284.62		156163	160095	173899	309002		557706	96834.2	976248	75428.1		4.39866e+06	5.652e+06	3.02621e+06	4.10405e+06
PBANKA_0903000.1-p1	transcript=PBANKA_0903000.1 | gene=PBANKA_0903000 | organism=Plasmodium_berghei_ANKA | gene_product=ribosome assembly protein 4, putative | transcript_product=ribosome assembly protein 4, putative | location=PbANKA_09_v3:110721-112709(+) | protein_length=662 | sequence_SO=chromosome | SO=protein_coding | is_pseudo=false	0	10.18	6	3	13	662	75.5	8.15	34.67												147216	336205	456919	340435
PBANKA_0901400.1-p1	transcript=PBANKA_0901400.1 | gene=PBANKA_0901400 | organism=Plasmodium_berghei_ANKA | gene_product=ATP synthase subunit delta, mitochondrial, putative | transcript_product=ATP synthase subunit delta, mitochondrial, putative | location=PbANKA_09_v3:37960-38685(-) | protein_length=154 | sequence_SO=chromosome | SO=protein_coding | is_pseudo=false	0	11.705	27	2	23	154	17.5	9.16	87.56												970984	856648	595615	693054
PBANKA_0835500.1-p1	transcript=PBANKA_0835500.1 | gene=PBANKA_0835500 | organism=Plasmodium_berghei_ANKA | gene_product=UBX domain-containing protein, putative | transcript_product=UBX domain-containing protein, putative | location=PbANKA_08_v3:1309380-1310952(+) | protein_length=442 | sequence_SO=chromosome | SO=protein_coding | is_pseudo=false	0	8.637	5	2	21	442	52.1	8.16	35.59												310125	531631	351110	265322
PBANKA_0834400.1-p1	transcript=PBANKA_0834400.1 | gene=PBANKA_0834400 | organism=Plasmodium_berghei_ANKA | gene_product=mitochondrial-processing peptidase subunit beta, putative | transcript_product=mitochondrial-processing peptidase subunit beta, putative | location=PbANKA_08_v3:1286317-1287756(-) | protein_length=479 | sequence_SO=chromosome | SO=protein_coding | is_pseudo=false	0	50.249	30	9	98	479	55	6.67	313.68		2.56664e+06	3.01729e+06	2.61355e+06	1.07019e+06		1.33925e+06	3.99352e+06	3.28143e+06	4.1099e+06		8.31201e+06	8.40707e+06	7.78472e+06	7.18696e+06
PBANKA_0833600.1-p1	transcript=PBANKA_0833600.1 | gene=PBANKA_0833600 | organism=Plasmodium_berghei_ANKA | gene_product=importin alpha re-exporter, putative | transcript_product=importin alpha re-exporter, putative | location=PbANKA_08_v3:1260568-1264813(-) | protein_length=1290 | sequence_SO=chromosome | SO=protein_coding | is_pseudo=false	0	27.12	9	7	39	1290	153.2	6.84	113												1.19315e+06	878318	489561	165885
PBANKA_0833100.1-p1	transcript=PBANKA_0833100.1 | gene=PBANKA_0833100 | organism=Plasmodium_berghei_ANKA | gene_product=M18 aspartyl aminopeptidase, putative | transcript_product=M18 aspartyl aminopeptidase, putative | location=PbANKA_08_v3:1248278-1249759(-) | protein_length=493 | sequence_SO=chromosome | SO=protein_coding | is_pseudo=false	0	36.115	25	7	41	493	56.3	6.9	119.18							50355.9	147346		95868.7		1.78434e+06	1.66386e+06	1.45089e+06	1.21581e+06
PBANKA_0832600.1-p1	transcript=PBANKA_0832600.1 | gene=PBANKA_0832600 | organism=Plasmodium_berghei_ANKA | gene_product=proteasome subunit beta type-6, putative | transcript_product=proteasome subunit beta type-6, putative | location=PbANKA_08_v3:1233915-1234742(-) | protein_length=275 | sequence_SO=chromosome | SO=protein_coding | is_pseudo=false	0	20.735	24	4	34	275	31.7	7.64	102.56							405159	382796	476292	511429		3.24206e+06	2.9021e+06	2.5246e+06	1.96599e+06
PBANKA_0832100.1-p1	transcript=PBANKA_0832100.1 | gene=PBANKA_0832100 | organism=Plasmodium_berghei_ANKA | gene_product=conserved Plasmodium protein, unknown function | transcript_product=conserved Plasmodium protein, unknown function | location=PbANKA_08_v3:1221774-1223417(+) | protein_length=547 | sequence_SO=chromosome | SO=protein_coding | is_pseudo=false	0	36.955	21	7	77	547	63.8	4.4	224.87												4.24799e+07	4.03919e+07	2.07677e+07	3.34039e+07
PBANKA_0830400.1-p1	transcript=PBANKA_0830400.1 | gene=PBANKA_0830400 | organism=Plasmodium_berghei_ANKA | gene_product=G2 protein | transcript_product=G2 protein | location=PbANKA_08_v3:1152377-1153316(-) | protein_length=272 | sequence_SO=chromosome | SO=protein_coding | is_pseudo=false	0	23.796	31	5	21	272	31.7	6.95	50.38												2.69147e+06	2.88718e+06	1.6731e+06	1.83691e+06
PBANKA_0830000.1-p1	transcript=PBANKA_0830000.1 | gene=PBANKA_0830000 | organism=Plasmodium_berghei_ANKA | gene_product=RNA-binding protein, putative | transcript_product=RNA-binding protein, putative | location=PbANKA_08_v3:1139163-1140581(+) | protein_length=279 | sequence_SO=chromosome | SO=protein_coding | is_pseudo=false	0	11.597	19	3	14	279	32.4	9.16	40.62		211630	260424	338982								918256	762648	1.47219e+06	1.16092e+06
PBANKA_0828700.1-p1	transcript=PBANKA_0828700.1 | gene=PBANKA_0828700 | organism=Plasmodium_berghei_ANKA | gene_product=phosphatidylserine decarboxylase, putative | transcript_product=phosphatidylserine decarboxylase, putative | location=PbANKA_08_v3:1108302-1109363(-) | protein_length=353 | sequence_SO=chromosome | SO=protein_coding | is_pseudo=false	0	19.231	18	4	24	353	41.6	9.38	75.26												762397	1.42116e+06	1.34922e+06	848528
PBANKA_0828600.1-p1	transcript=PBANKA_0828600.1 | gene=PBANKA_0828600 | organism=Plasmodium_berghei_ANKA | gene_product=cytochrome c oxidase subunit 5B, putative | transcript_product=cytochrome c oxidase subunit 5B, putative | location=PbANKA_08_v3:1106835-1107847(+) | protein_length=274 | sequence_SO=chromosome | SO=protein_coding | is_pseudo=false	0	15.26	36	4	12	274	32.2	6.44	39.2							206889	126797	198487	138854		1.731e+06	2.2399e+06	1.47026e+06	1.3488e+06
PBANKA_0827900.1-p1	transcript=PBANKA_0827900.1 | gene=PBANKA_0827900 | organism=Plasmodium_berghei_ANKA | gene_product=conserved protein, unknown function | transcript_product=conserved protein, unknown function | location=PbANKA_08_v3:1079454-1080032(-) | protein_length=192 | sequence_SO=chromosome | SO=protein_coding | is_pseudo=false	0	12.871	20	3	11	192	22.8	8.27	22.92		4.7351e+06	3.36084e+06	4.40345e+06	1.16665e+07		2.9734e+06	4.37205e+06	7.73752e+06	5.30737e+06		3.60686e+06	4.90155e+06	6.01733e+06	5.7468e+06
PBANKA_0825600.1-p1	transcript=PBANKA_0825600.1 | gene=PBANKA_0825600 | organism=Plasmodium_berghei_ANKA | gene_product=splicing factor 3A subunit 3, putative | transcript_product=splicing factor 3A subunit 3, putative | location=PbANKA_08_v3:995035-996765(+) | protein_length=576 | sequence_SO=chromosome | SO=protein_coding | is_pseudo=false	0	9.956	6	3	18	576	69.5	8.41	47.22												617955	741513	582063	543988
PBANKA_0823900.1-p1	transcript=PBANKA_0823900.1 | gene=PBANKA_0823900 | organism=Plasmodium_berghei_ANKA | gene_product=DNA-directed RNA polymerase II subunit RPB3, putative | transcript_product=DNA-directed RNA polymerase II subunit RPB3, putative | location=PbANKA_08_v3:936405-937412(-) | protein_length=335 | sequence_SO=chromosome | SO=protein_coding | is_pseudo=false	0	18.289	26	4	15	335	38.6	5.83	52.13												245245	324389	259265	236539
PBANKA_0823400.1-p1	transcript=PBANKA_0823400.1 | gene=PBANKA_0823400 | organism=Plasmodium_berghei_ANKA | gene_product=phosphoglycerate kinase, putative | transcript_product=phosphoglycerate kinase, putative | location=PbANKA_08_v3:912835-914085(+) | protein_length=416 | sequence_SO=chromosome | SO=protein_coding | is_pseudo=false	0	18.567	16	4	25	416	45.5	8.27	83.75												1.07282e+06	905241	706684	479226
PBANKA_0823100.1-p1	transcript=PBANKA_0823100.1 | gene=PBANKA_0823100 | organism=Plasmodium_berghei_ANKA | gene_product=S-adenosylmethionine synthetase, putative | transcript_product=S-adenosylmethionine synthetase, putative | location=PbANKA_08_v3:902860-904068(+) | protein_length=402 | sequence_SO=chromosome | SO=protein_coding | is_pseudo=false	0	18.753	18	5	25	402	45.1	6.9	70.98		179947	121612	145837	774375		1.84818e+06	478284	677787	358667		1.54758e+06	1.22249e+06	2.85924e+06	1.67739e+06
PBANKA_0823000.1-p1	transcript=PBANKA_0823000.1 | gene=PBANKA_0823000 | organism=Plasmodium_berghei_ANKA | gene_product=ubiquitin-like protein, putative | transcript_product=ubiquitin-like protein, putative | location=PbANKA_08_v3:896215-900850(+) | protein_length=1384 | sequence_SO=chromosome | SO=protein_coding | is_pseudo=false	0	24.776	5	5	27	1384	161.4	8.66	85.69							158443	70190.1	153721	87732.6		819940	808264	742014	528941
PBANKA_0821700.1-p1	transcript=PBANKA_0821700.1 | gene=PBANKA_0821700 | organism=Plasmodium_berghei_ANKA | gene_product=inosine-5'-monophosphate dehydrogenase, putative | transcript_product=inosine-5'-monophosphate dehydrogenase, putative | location=PbANKA_08_v3:856490-858013(-) | protein_length=507 | sequence_SO=chromosome | SO=protein_coding | is_pseudo=false	0	38.296	29	9	61	507	55.9	8.1	165.17							1.34638e+06	536826	870308	575870		2.43104e+06	2.68528e+06	2.50171e+06	2.52267e+06
PBANKA_0820200.1-p1	transcript=PBANKA_0820200.1 | gene=PBANKA_0820200 | organism=Plasmodium_berghei_ANKA | gene_product=thioredoxin-like protein 1, putative | transcript_product=thioredoxin-like protein 1, putative | location=PbANKA_08_v3:805594-806514(+) | protein_length=206 | sequence_SO=chromosome | SO=protein_coding | is_pseudo=false	0	10.014	22	3	12	206	23.4	7.01	35.22												1.01007e+06	1.19412e+06	630341	1.0678e+06
PBANKA_0819900.1-p1	transcript=PBANKA_0819900.1 | gene=PBANKA_0819900 | organism=Plasmodium_berghei_ANKA | gene_product=nucleosome assembly protein | transcript_product=nucleosome assembly protein | location=PbANKA_08_v3:794165-795597(-) | protein_length=267 | sequence_SO=chromosome | SO=protein_coding | is_pseudo=false	0	26.681	26	5	56	267	31.7	4.37	160.27							204309	302703	178375	274730		4.17465e+06	3.33029e+06	4.07524e+06	3.45266e+06
PBANKA_0819300.1-p1	transcript=PBANKA_0819300.1 | gene=PBANKA_0819300 | organism=Plasmodium_berghei_ANKA | gene_product=eukaryotic translation initiation factor 3 subunit F, putative | transcript_product=eukaryotic translation initiation factor 3 subunit F, putative | location=PbANKA_08_v3:767737-768758(-) | protein_length=313 | sequence_SO=chromosome | SO=protein_coding | is_pseudo=false	0	32.981	31	6	46	313	36	6.8	137.88							611956	562454	497649	858627		3.32692e+06	2.90393e+06	3.16475e+06	4.07391e+06
PBANKA_0819000.1-p1	transcript=PBANKA_0819000.1 | gene=PBANKA_0819000 | organism=Plasmodium_berghei_ANKA | gene_product=glideosome-associated protein 50, putative | transcript_product=glideosome-associated protein 50, putative | location=PbANKA_08_v3:759414-760601(-) | protein_length=395 | sequence_SO=chromosome | SO=protein_coding | is_pseudo=false	0	65.143	42	11	93	395	44.3	8.12	307.44		1.08121e+06	963964	419216	529382		207020	868876	450871	1.03239e+06		2.07819e+07	3.4403e+07	1.8046e+07	1.85787e+07
PBANKA_0818900.1-p1	transcript=PBANKA_0818900.1 | gene=PBANKA_0818900 | organism=Plasmodium_berghei_ANKA | gene_product=endoplasmic reticulum chaperone BiP, putative | transcript_product=endoplasmic reticulum chaperone BiP, putative | location=PbANKA_08_v3:755408-757677(+) | protein_length=651 | sequence_SO=chromosome | SO=protein_coding | is_pseudo=false	0	160.941	43	22	549	651	72.1	5.27	1808.01		2.93194e+06	3.25309e+06	2.86931e+06	3.66422e+06		7.23212e+06	8.91964e+06	8.06786e+06	9.55712e+06		6.80679e+07	6.18468e+07	6.2734e+07	6.55369e+07
PBANKA_0817700.1-p1	transcript=PBANKA_0817700.1 | gene=PBANKA_0817700 | organism=Plasmodium_berghei_ANKA | gene_product=RNA-binding protein musashi, putative | transcript_product=RNA-binding protein musashi, putative | location=PbANKA_08_v3:716082-717116(-) | protein_length=344 | sequence_SO=chromosome | SO=protein_coding | is_pseudo=false	0	12.773	9	2	12	344	40.2	8.07	41.99												313551	288289	267250	375515
PBANKA_0816400.1-p1	transcript=PBANKA_0816400.1 | gene=PBANKA_0816400 | organism=Plasmodium_berghei_ANKA | gene_product=ATP-dependent 6-phosphofructokinase, putative | transcript_product=ATP-dependent 6-phosphofructokinase, putative | location=PbANKA_08_v3:674000-677899(-) | protein_length=1299 | sequence_SO=chromosome | SO=protein_coding | is_pseudo=false	0	56.145	17	12	80	1299	146.7	7.28	254.08							314977	102396	322852	281994		2.49986e+06	3.04885e+06	2.05085e+06	1.8575e+06
PBANKA_0815700.1-p1	transcript=PBANKA_0815700.1 | gene=PBANKA_0815700 | organism=Plasmodium_berghei_ANKA | gene_product=major facilitator superfamily-related transporter, putative | transcript_product=major facilitator superfamily-related transporter, putative | location=PbANKA_08_v3:656783-658258(+) | protein_length=491 | sequence_SO=chromosome | SO=protein_coding | is_pseudo=false	0	16.616	10	4	32	491	56.2	8.53	83.52							573974	506928	429736	481702		1.9157e+06	3.58878e+06	2.43692e+06	1.92801e+06
PBANKA_0815400.1-p1	transcript=PBANKA_0815400.1 | gene=PBANKA_0815400 | organism=Plasmodium_berghei_ANKA | gene_product=conserved protein, unknown function | transcript_product=conserved protein, unknown function | location=PbANKA_08_v3:646035-647377(+) | protein_length=249 | sequence_SO=chromosome | SO=protein_coding | is_pseudo=false	0	24.327	36	6	34	249	28.5	6.43	108.7												1.48364e+06	1.48492e+06	1.18635e+06	1.5756e+06
PBANKA_0814200.1-p1	transcript=PBANKA_0814200.1 | gene=PBANKA_0814200 | organism=Plasmodium_berghei_ANKA | gene_product=elongation factor 1-beta, putative | transcript_product=elongation factor 1-beta, putative | location=PbANKA_08_v3:610087-610860(+) | protein_length=257 | sequence_SO=chromosome | SO=protein_coding | is_pseudo=false	0	82.856	50	12	169	257	30	5.03	469.33		58202.4	38981	47974.6	193846		1.44907e+06	2.26432e+06	304400	1.98765e+06		1.99917e+07	1.38205e+07	1.43438e+07	1.90187e+07
PBANKA_0813900.1-p1	transcript=PBANKA_0813900.1 | gene=PBANKA_0813900 | organism=Plasmodium_berghei_ANKA | gene_product=26S proteasome regulatory subunit RPN8, putative | transcript_product=26S proteasome regulatory subunit RPN8, putative | location=PbANKA_08_v3:602160-603273(+) | protein_length=319 | sequence_SO=chromosome | SO=protein_coding | is_pseudo=false	0	31.271	37	6	47	319	36.8	7.03	158.24												1.80125e+06	1.60212e+06	1.18161e+06	1.20092e+06
PBANKA_0811300.1-p1	transcript=PBANKA_0811300.1 | gene=PBANKA_0811300 | organism=Plasmodium_berghei_ANKA | gene_product=exportin-7, putative | transcript_product=exportin-7, putative | location=PbANKA_08_v3:505117-509696(-) | protein_length=1160 | sequence_SO=chromosome | SO=protein_coding | is_pseudo=false	0	66.918	16	13	98	1160	134.6	6.51	277.16		118852	130011	181098	209579		2.01953e+06	422251	1.89845e+06	359571		2.47934e+06	3.62463e+06	2.75016e+06	1.86214e+06
PBANKA_0811000.1-p1	transcript=PBANKA_0811000.1 | gene=PBANKA_0811000 | organism=Plasmodium_berghei_ANKA | gene_product=small nuclear ribonucleoprotein Sm D3, putative | transcript_product=small nuclear ribonucleoprotein Sm D3, putative | location=PbANKA_08_v3:494454-495194(+) | protein_length=116 | sequence_SO=chromosome | SO=protein_coding | is_pseudo=false	0	12.018	34	3	10	116	12.8	9.88	18.08							120968	32908.7	83551.1	23726.9		683429	427656	316198	389492
PBANKA_0810600.1-p1	transcript=PBANKA_0810600.1 | gene=PBANKA_0810600 | organism=Plasmodium_berghei_ANKA | gene_product=exoribonuclease, putative | transcript_product=exoribonuclease, putative | location=PbANKA_08_v3:476825-480706(+) | protein_length=1293 | sequence_SO=chromosome | SO=protein_coding | is_pseudo=false	0	13.99	5	3	16	1293	151.7	7.59	65.87												425924	285747	467757	446150
PBANKA_0809100.1-p1	transcript=PBANKA_0809100.1 | gene=PBANKA_0809100 | organism=Plasmodium_berghei_ANKA | gene_product=proteasome activator 28 subunit beta, putative | transcript_product=proteasome activator 28 subunit beta, putative | location=PbANKA_08_v3:432825-433661(-) | protein_length=278 | sequence_SO=chromosome | SO=protein_coding | is_pseudo=false	0	45.607	43	8	85	278	32.8	6.29	249.28		75756.6	71517.3	250324	244301		529311	481404	203122	627980		7.02799e+06	5.49534e+06	4.63529e+06	6.28106e+06
PBANKA_0808900.1-p1	transcript=PBANKA_0808900.1 | gene=PBANKA_0808900 | organism=Plasmodium_berghei_ANKA | gene_product=ATP-dependent protease ATPase subunit ClpY, putative | transcript_product=ATP-dependent protease ATPase subunit ClpY, putative | location=PbANKA_08_v3:424487-426814(-) | protein_length=775 | sequence_SO=chromosome | SO=protein_coding | is_pseudo=false	0	29.801	16	6	44	775	89.5	8.44	139.02								66473.7	343457	79399.9		415122	627875	719000	302163
PBANKA_0808200.1-p1	transcript=PBANKA_0808200.1 | gene=PBANKA_0808200 | organism=Plasmodium_berghei_ANKA | gene_product=proteasome subunit alpha type-3, putative | transcript_product=proteasome subunit alpha type-3, putative | location=PbANKA_08_v3:405775-406632(+) | protein_length=250 | sequence_SO=chromosome | SO=protein_coding | is_pseudo=false	0	35.156	34	5	70	250	28.7	6.71	257.06							423306	460958	221943	470242		5.01719e+06	4.68148e+06	3.27306e+06	2.57634e+06
PBANKA_0807600.1-p1	transcript=PBANKA_0807600.1 | gene=PBANKA_0807600 | organism=Plasmodium_berghei_ANKA | gene_product=40S ribosomal protein S11, putative | transcript_product=40S ribosomal protein S11, putative | location=PbANKA_08_v3:367522-368685(-) | protein_length=161 | sequence_SO=chromosome | SO=protein_coding | is_pseudo=false	0	17.236	24	3	25	161	18.7	10.15	63.42							5.49785e+06	6005.95	1.49389e+06	8837.8		250070	625750	678091	482058
PBANKA_0807000.1-p1	transcript=PBANKA_0807000.1 | gene=PBANKA_0807000 | organism=Plasmodium_berghei_ANKA | gene_product=DNA-directed RNA polymerase II subunit RPB1, putative | transcript_product=DNA-directed RNA polymerase II subunit RPB1, putative | location=PbANKA_08_v3:339820-346752(-) | protein_length=2310 | sequence_SO=chromosome | SO=protein_coding | is_pseudo=false	0	21.082	3	5	37	2310	260.9	5.82	109.65							305852	91496.2	305979	73292.5		960287	1.01959e+06	962268	902672
PBANKA_0806400.1-p1	transcript=PBANKA_0806400.1 | gene=PBANKA_0806400 | organism=Plasmodium_berghei_ANKA | gene_product=conserved protein, unknown function | transcript_product=conserved protein, unknown function | location=PbANKA_08_v3:306038-307697(+) | protein_length=423 | sequence_SO=chromosome | SO=protein_coding | is_pseudo=false	0	15.374	10	3	37	423	51.2	9.03	120.61		805863	1.27702e+06	1.35442e+06	601178		1.20198e+06	2.06971e+06	987246	1.97922e+06		1.81754e+06	2.9481e+06	2.63319e+06	1.98531e+06
PBANKA_0805700.1-p1	transcript=PBANKA_0805700.1 | gene=PBANKA_0805700 | organism=Plasmodium_berghei_ANKA | gene_product=heat shock protein 90, putative | transcript_product=heat shock protein 90, putative | location=PbANKA_08_v3:279866-283023(+) | protein_length=720 | sequence_SO=chromosome | SO=protein_coding | is_pseudo=false	0	210.152	49	28	791	720	83.2	5.15	2462.78		102028	200801	432901	97967.5		3.98428e+07	3.19571e+07	2.57175e+07	2.75179e+07		1.59689e+08	1.13002e+08	1.4464e+08	1.60885e+08
PBANKA_0804600.1-p1	transcript=PBANKA_0804600.1 | gene=PBANKA_0804600 | organism=Plasmodium_berghei_ANKA | gene_product=AAA family ATPase, putative | transcript_product=AAA family ATPase, putative | location=PbANKA_08_v3:243247-245196(+) | protein_length=649 | sequence_SO=chromosome | SO=protein_coding | is_pseudo=false	0	11.252	7	3	7	649	75.8	9.41	20.15			390319	5.05401e+06	340106		1.05645e+06	361612	1.01508e+06	771159		743680	538715	327322	377998
PBANKA_0803100.1-p1	transcript=PBANKA_0803100.1 | gene=PBANKA_0803100 | organism=Plasmodium_berghei_ANKA | gene_product=DNA replication licensing factor MCM7, putative | transcript_product=DNA replication licensing factor MCM7, putative | location=PbANKA_08_v3:172519-175002(-) | protein_length=827 | sequence_SO=chromosome | SO=protein_coding | is_pseudo=false	0	38.656	15	8	26	827	94.6	6.98	85.7												1.1213e+06	1.37607e+06	1.40085e+06	1.19473e+06
PBANKA_0801200.1-p1	transcript=PBANKA_0801200.1 | gene=PBANKA_0801200 | organism=Plasmodium_berghei_ANKA | gene_product=erythrocyte membrane-associated antigen, putative | transcript_product=erythrocyte membrane-associated antigen, putative | location=PbANKA_08_v3:55896-62009(+) | protein_length=2037 | sequence_SO=chromosome | SO=protein_coding | is_pseudo=false	0	39.774	8	10	39	2037	233.8	8.37	123.18		65184.6	152865	280633	411536							2.01886e+06	1.74235e+06	2.1567e+06	1.391e+06
PBANKA_0720300.1-p1	transcript=PBANKA_0720300.1 | gene=PBANKA_0720300 | organism=Plasmodium_berghei_ANKA | gene_product=eukaryotic translation initiation factor 3 subunit M, putative | transcript_product=eukaryotic translation initiation factor 3 subunit M, putative | location=PbANKA_07_v3:744771-746075(+) | protein_length=434 | sequence_SO=chromosome | SO=protein_coding | is_pseudo=false	0	34.642	27	8	84	434	51.4	7.62	226.66							4.45375e+06	1.91346e+06	2.32867e+06	2.59811e+06		5.40326e+06	6.16366e+06	6.30007e+06	3.73e+06
PBANKA_0718800.1-p1	transcript=PBANKA_0718800.1 | gene=PBANKA_0718800 | organism=Plasmodium_berghei_ANKA | gene_product=small GTP-binding protein sar1, putative | transcript_product=small GTP-binding protein sar1, putative | location=PbANKA_07_v3:671468-672468(+) | protein_length=191 | sequence_SO=chromosome | SO=protein_coding | is_pseudo=false	0	26.384	34	4	129	191	21.9	8.21	349.29		8.61869e+06	9.46522e+06	9.1593e+06	8.87831e+06		6.94899e+06	1.14085e+07	9.29937e+06	1.01842e+07		1.03304e+07	1.28212e+07	1.01469e+07	1.07404e+07
PBANKA_0717800.1-p1	transcript=PBANKA_0717800.1 | gene=PBANKA_0717800 | organism=Plasmodium_berghei_ANKA | gene_product=60S ribosomal protein L15, putative | transcript_product=60S ribosomal protein L15, putative | location=PbANKA_07_v3:641432-642319(-) | protein_length=205 | sequence_SO=chromosome | SO=protein_coding | is_pseudo=false	0	40.698	30	5	137	205	24.1	11.25	366.45		2.31517e+06	1.47661e+06	758148	3.27081e+06		5.00211e+07	5.51812e+06	4.48143e+07	5.24522e+06		6.51336e+06	9.04495e+06	1.2011e+07	5.76319e+06
PBANKA_0717000.1-p1	transcript=PBANKA_0717000.1 | gene=PBANKA_0717000 | organism=Plasmodium_berghei_ANKA | gene_product=arsenical pump-driving ATPase, putative | transcript_product=arsenical pump-driving ATPase, putative | location=PbANKA_07_v3:620766-621905(-) | protein_length=379 | sequence_SO=chromosome | SO=protein_coding | is_pseudo=false	0	22.799	19	5	30	379	43	5.8	89.48												844473	694147	897953	782178
PBANKA_0716000.1-p1	transcript=PBANKA_0716000.1 | gene=PBANKA_0716000 | organism=Plasmodium_berghei_ANKA | gene_product=structural maintenance of chromosomes protein 3, putative | transcript_product=structural maintenance of chromosomes protein 3, putative | location=PbANKA_07_v3:585977-591864(-) | protein_length=1175 | sequence_SO=chromosome | SO=protein_coding | is_pseudo=false	0	9.797	4	3	6	1175	139	7.64	14.33												356768	426679	459498	330462
PBANKA_0715700.1-p1	transcript=PBANKA_0715700.1 | gene=PBANKA_0715700 | organism=Plasmodium_berghei_ANKA | gene_product=lysine decarboxylase-like protein, putative | transcript_product=lysine decarboxylase-like protein, putative | location=PbANKA_07_v3:579151-580194(-) | protein_length=347 | sequence_SO=chromosome | SO=protein_coding | is_pseudo=false	0	7.517	8	2	5	347	40	6.3	13.17												198520	212725	204524	201364
PBANKA_0715600.1-p1	transcript=PBANKA_0715600.1 | gene=PBANKA_0715600 | organism=Plasmodium_berghei_ANKA | gene_product=26S protease regulatory subunit 6B, putative | transcript_product=26S protease regulatory subunit 6B, putative | location=PbANKA_07_v3:576357-577872(-) | protein_length=395 | sequence_SO=chromosome | SO=protein_coding | is_pseudo=false	0	56.863	53	12	86	395	45.2	8.98	232.62							528889	108014	522372	369401		2.46834e+06	2.00223e+06	2.93461e+06	2.63583e+06
PBANKA_0715500.1-p1	transcript=PBANKA_0715500.1 | gene=PBANKA_0715500 | organism=Plasmodium_berghei_ANKA | gene_product=phosphoglucomutase-2 | transcript_product=phosphoglucomutase-2 | location=PbANKA_07_v3:574761-575657(+) | protein_length=298 | sequence_SO=chromosome | SO=protein_coding | is_pseudo=false	0	18.904	19	4	32	298	34.9	9.42	89.76							159324	54028.4	146571	65417.1		2.11635e+06	2.71756e+06	2.26881e+06	1.59809e+06
PBANKA_0715200.1-p1	transcript=PBANKA_0715200.1 | gene=PBANKA_0715200 | organism=Plasmodium_berghei_ANKA | gene_product=eukaryotic translation initiation factor 3 subunit G, putative | transcript_product=eukaryotic translation initiation factor 3 subunit G, putative | location=PbANKA_07_v3:567744-569834(+) | protein_length=269 | sequence_SO=chromosome | SO=protein_coding | is_pseudo=false	0	26.293	29	6	53	269	31.5	6.46	172.22												2.29362e+06	1.79238e+06	2.71962e+06	2.37706e+06
PBANKA_0714900.1-p1	transcript=PBANKA_0714900.1 | gene=PBANKA_0714900 | organism=Plasmodium_berghei_ANKA | gene_product=dihydrolipoyl dehydrogenase, apicoplast, putative | transcript_product=dihydrolipoyl dehydrogenase, apicoplast, putative | location=PbANKA_07_v3:555671-557728(-) | protein_length=685 | sequence_SO=chromosome | SO=protein_coding | is_pseudo=false	0	27.274	17	7	29	685	77.3	9.01	87.22							508192	113857	295824	307864		995687	838692	998606	593335
PBANKA_0714300.1-p1	transcript=PBANKA_0714300.1 | gene=PBANKA_0714300 | organism=Plasmodium_berghei_ANKA | gene_product=small heat shock protein HSP20 | transcript_product=small heat shock protein HSP20 | location=PbANKA_07_v3:541000-541941(-) | protein_length=171 | sequence_SO=chromosome | SO=protein_coding | is_pseudo=false	0	62.042	53	5	99	171	19.4	6.52	349.3												1.69223e+07	2.44986e+07	1.20455e+07	1.75105e+07
PBANKA_0714200.1-p1	transcript=PBANKA_0714200.1 | gene=PBANKA_0714200 | organism=Plasmodium_berghei_ANKA | gene_product=chaperone protein ClpB1, putative | transcript_product=chaperone protein ClpB1, putative | location=PbANKA_07_v3:536960-540094(+) | protein_length=1044 | sequence_SO=chromosome | SO=protein_coding | is_pseudo=false	0	20.888	7	4	25	1044	118.9	8.78	79.76												760539	723093	749719	790120
PBANKA_0713100.1-p1	transcript=PBANKA_0713100.1 | gene=PBANKA_0713100 | organism=Plasmodium_berghei_ANKA | gene_product=rhoptry neck protein 5, putative | transcript_product=rhoptry neck protein 5, putative | location=PbANKA_07_v3:496794-503841(+) | protein_length=1148 | sequence_SO=chromosome | SO=protein_coding | is_pseudo=false	0	32.765	10	8	45	1148	131.8	9.52	101.6												936401	2.49072e+06	1.29867e+06	968210
PBANKA_0712900.1-p1	transcript=PBANKA_0712900.1 | gene=PBANKA_0712900 | organism=Plasmodium_berghei_ANKA | gene_product=high mobility group protein B2 | transcript_product=high mobility group protein B2 | location=PbANKA_07_v3:493607-493903(+) | protein_length=98 | sequence_SO=chromosome | SO=protein_coding | is_pseudo=false	0	15.765	38	4	24	98	11.5	9.91	61.95							802664	955950	399470	610536		5.43069e+06	5.37966e+06	6.1415e+06	6.17883e+06
PBANKA_0712600.1-p1	transcript=PBANKA_0712600.1 | gene=PBANKA_0712600 | organism=Plasmodium_berghei_ANKA | gene_product=14-3-3 protein | transcript_product=14-3-3 protein | location=PbANKA_07_v3:480414-481905(-) | protein_length=262 | sequence_SO=chromosome | SO=protein_coding | is_pseudo=false	0	91.207	42	12	341	262	30.2	4.92	976.69		447088	510649	522414	760224		1.35889e+06	4.0219e+06	219657	2.52261e+06		2.70425e+07	1.92304e+07	2.4835e+07	2.6657e+07
PBANKA_0712200.1-p1	transcript=PBANKA_0712200.1 | gene=PBANKA_0712200 | organism=Plasmodium_berghei_ANKA | gene_product=BEM46-like protein, putative | transcript_product=BEM46-like protein, putative | location=PbANKA_07_v3:467048-469225(+) | protein_length=287 | sequence_SO=chromosome | SO=protein_coding | is_pseudo=false	0	87.886	54	13	390	287	32.7	8.78	1142.65		4.75225e+06	4.41727e+06	4.12165e+06	2.4324e+06		2.54779e+07	2.58403e+07	1.98187e+07	3.51482e+07		8.22472e+07	9.97557e+07	9.49639e+07	7.31479e+07
PBANKA_0711900.1-p1	transcript=PBANKA_0711900.1 | gene=PBANKA_0711900 | organism=Plasmodium_berghei_ANKA | gene_product=heat shock protein 70 | transcript_product=heat shock protein 70 | location=PbANKA_07_v3:454582-456663(-) | protein_length=693 | sequence_SO=chromosome | SO=protein_coding | is_pseudo=false	0	145.647	34	19	650	693	75.2	5.67	1949.84		1.07737e+06	681114	3.00027e+06	1.04501e+07		4.40426e+07	3.25339e+07	2.84996e+07	2.87054e+07		1.27646e+08	1.13565e+08	1.38006e+08	1.3334e+08
PBANKA_0711700.1-p1	transcript=PBANKA_0711700.1 | gene=PBANKA_0711700 | organism=Plasmodium_berghei_ANKA | gene_product=BRIX domain, putative | transcript_product=BRIX domain, putative | location=PbANKA_07_v3:447602-448621(-) | protein_length=291 | sequence_SO=chromosome | SO=protein_coding | is_pseudo=false	0	9.658	10	2	8	291	34.2	9.7	19.98												268548	279024	326045	255044
PBANKA_0711200.1-p1	transcript=PBANKA_0711200.1 | gene=PBANKA_0711200 | organism=Plasmodium_berghei_ANKA | gene_product=conserved protein, unknown function | transcript_product=conserved protein, unknown function | location=PbANKA_07_v3:431866-433186(+) | protein_length=379 | sequence_SO=chromosome | SO=protein_coding | is_pseudo=false	0	25.542	22	5	28	379	43.9	9.38	80.03												888122	2.07458e+06	953124	940963
PBANKA_0710100.1-p1	transcript=PBANKA_0710100.1 | gene=PBANKA_0710100 | organism=Plasmodium_berghei_ANKA | gene_product=2-oxoglutarate dehydrogenase E1 component, putative | transcript_product=2-oxoglutarate dehydrogenase E1 component, putative | location=PbANKA_07_v3:388509-391772(-) | protein_length=1038 | sequence_SO=chromosome | SO=protein_coding | is_pseudo=false	0	55.409	18	11	73	1038	120.5	7.34	232.88							492199	244427	767968	286330		3.03542e+06	2.73588e+06	3.15191e+06	2.12228e+06
PBANKA_0709800.1-p1	transcript=PBANKA_0709800.1 | gene=PBANKA_0709800 | organism=Plasmodium_berghei_ANKA | gene_product=conserved Plasmodium protein, unknown function | transcript_product=conserved Plasmodium protein, unknown function | location=PbANKA_07_v3:376654-378736(-) | protein_length=511 | sequence_SO=chromosome | SO=protein_coding | is_pseudo=false	0	39.124	23	9	92	511	59.9	8.72	269.64							6.38823e+06	351200	6.25943e+06	1.23308e+06		2.14611e+06	4.74657e+06	4.5023e+06	1.85744e+06
PBANKA_0709100.1-p1	transcript=PBANKA_0709100.1 | gene=PBANKA_0709100 | organism=Plasmodium_berghei_ANKA | gene_product=60S ribosomal protein L22, putative | transcript_product=60S ribosomal protein L22, putative | location=PbANKA_07_v3:355109-355741(-) | protein_length=138 | sequence_SO=chromosome | SO=protein_coding | is_pseudo=false	0	13.508	18	2	57	138	16	10.04	145.51		229625	321267	629128	494069		6.18282e+06	3.4443e+06	5.42568e+06	2.42566e+06		4.42367e+06	8.23991e+06	7.21648e+06	3.99375e+06
PBANKA_0708000.1-p1	transcript=PBANKA_0708000.1 | gene=PBANKA_0708000 | organism=Plasmodium_berghei_ANKA | gene_product=protein transport protein SEC23, putative | transcript_product=protein transport protein SEC23, putative | location=PbANKA_07_v3:330576-332985(-) | protein_length=759 | sequence_SO=chromosome | SO=protein_coding | is_pseudo=false	0	26.933	16	6	25	759	86.1	6.46	95.69		94362.3	112752	189668	133583		325765	351137	239727	190979		651457	625089	762697	462641
PBANKA_0707900.1-p1	transcript=PBANKA_0707900.1 | gene=PBANKA_0707900 | organism=Plasmodium_berghei_ANKA | gene_product=thrombospondin-related protein 1 | transcript_product=thrombospondin-related protein 1 | location=PbANKA_07_v3:327594-330284(+) | protein_length=896 | sequence_SO=chromosome | SO=protein_coding | is_pseudo=false	0	12.654	5	3	15	896	107.1	8.21	46.06							691721	798066	621379	1.34635e+06		1.25558e+06	1.04675e+06	819587	1.06524e+06
PBANKA_0707400.1-p1	transcript=PBANKA_0707400.1 | gene=PBANKA_0707400 | organism=Plasmodium_berghei_ANKA | gene_product=RNA-binding protein, putative | transcript_product=RNA-binding protein, putative | location=PbANKA_07_v3:309068-310110(+) | protein_length=288 | sequence_SO=chromosome | SO=protein_coding | is_pseudo=false	0	20.381	27	5	39	288	32.9	9.1	104.9							389932	325621	584049	478206		1.48161e+06	1.35084e+06	1.58512e+06	1.5525e+06
PBANKA_0706800.1-p1	transcript=PBANKA_0706800.1 | gene=PBANKA_0706800 | organism=Plasmodium_berghei_ANKA | gene_product=DnaJ protein, putative | transcript_product=DnaJ protein, putative | location=PbANKA_07_v3:289951-291891(-) | protein_length=646 | sequence_SO=chromosome | SO=protein_coding | is_pseudo=false	0	46.174	25	9	66	646	75.3	9.28	230.08							696383	209161	401215	265846		2.18825e+06	4.07463e+06	2.82441e+06	1.28503e+06
PBANKA_0706700.1-p1	transcript=PBANKA_0706700.1 | gene=PBANKA_0706700 | organism=Plasmodium_berghei_ANKA | gene_product=dicarboxylate/tricarboxylate carrier, putative | transcript_product=dicarboxylate/tricarboxylate carrier, putative | location=PbANKA_07_v3:288025-288984(-) | protein_length=319 | sequence_SO=chromosome | SO=protein_coding | is_pseudo=false	0	28.497	27	6	68	319	35.6	9.36	184.97							1.38077e+06	368414	1.63845e+06	540567		1.76103e+06	3.28584e+06	2.82876e+06	2.22852e+06
PBANKA_0706200.1-p1	transcript=PBANKA_0706200.1 | gene=PBANKA_0706200 | organism=Plasmodium_berghei_ANKA | gene_product=nucleoside transporter 2, putative | transcript_product=nucleoside transporter 2, putative | location=PbANKA_07_v3:272118-273782(+) | protein_length=554 | sequence_SO=chromosome | SO=protein_coding | is_pseudo=false	0	19.312	11	5	26	554	63.9	8.7	64.82												243527	451761	418288	291383
PBANKA_0703900.1-p1	transcript=PBANKA_0703900.1 | gene=PBANKA_0703900 | organism=Plasmodium_berghei_ANKA | gene_product=receptor for activated c kinase, putative | transcript_product=receptor for activated c kinase, putative | location=PbANKA_07_v3:184777-186319(+) | protein_length=322 | sequence_SO=chromosome | SO=protein_coding | is_pseudo=false	0	73.822	51	9	164	322	35.6	6.76	562.17							2.21483e+06	3.72534e+06	1.13884e+06	4.25744e+06		2.60043e+07	2.44055e+07	1.83637e+07	2.18052e+07
PBANKA_0702800.1-p1	transcript=PBANKA_0702800.1 | gene=PBANKA_0702800 | organism=Plasmodium_berghei_ANKA | gene_product=protein disulfide isomerase | transcript_product=protein disulfide isomerase | location=PbANKA_07_v3:143845-145402(+) | protein_length=482 | sequence_SO=chromosome | SO=protein_coding | is_pseudo=false	0	102.109	53	17	255	482	55.4	5.6	752.46		8.5168e+06	9.10966e+06	4.88308e+06	4.0756e+06		3.41843e+06	1.95256e+07	1.31697e+06	1.61373e+07		4.13409e+07	3.75688e+07	3.01083e+07	3.69167e+07
PBANKA_0701500.1-p1	transcript=PBANKA_0701500.1 | gene=PBANKA_0701500 | organism=Plasmodium_berghei_ANKA | gene_product=prohibitin 1 | transcript_product=prohibitin 1 | location=PbANKA_07_v3:99265-100083(-) | protein_length=272 | sequence_SO=chromosome | SO=protein_coding | is_pseudo=false	0	40.666	42	8	75	272	30.5	8.87	179.86		1.03462e+06	1.36978e+06	1.17195e+06	540156		1.47874e+06	1.4914e+06	876593	1.82882e+06		3.88032e+06	5.21224e+06	5.6783e+06	3.72294e+06
PBANKA_0622800.1-p1	transcript=PBANKA_0622800.1 | gene=PBANKA_0622800 | organism=Plasmodium_berghei_ANKA | gene_product=conserved protein, unknown function | transcript_product=conserved protein, unknown function | location=PbANKA_06_v3:914920-917518(-) | protein_length=757 | sequence_SO=chromosome | SO=protein_coding | is_pseudo=false	0	9.428	5	3	20	757	89.4	4.78	51.56												143867	329669	375937	231239
PBANKA_0621300.1-p1	transcript=PBANKA_0621300.1 | gene=PBANKA_0621300 | organism=Plasmodium_berghei_ANKA | gene_product=conserved Plasmodium protein, unknown function | transcript_product=conserved Plasmodium protein, unknown function | location=PbANKA_06_v3:844027-849515(+) | protein_length=1737 | sequence_SO=chromosome | SO=protein_coding | is_pseudo=false	0	6.429	1	2	3	1737	205	5.45	8.37												247426	346729	302746	200169
PBANKA_0619900.1-p1	transcript=PBANKA_0619900.1 | gene=PBANKA_0619900 | organism=Plasmodium_berghei_ANKA | gene_product=Obg-like ATPase 1, putative | transcript_product=Obg-like ATPase 1, putative | location=PbANKA_06_v3:810245-811647(+) | protein_length=393 | sequence_SO=chromosome | SO=protein_coding | is_pseudo=false	0	25.537	25	5	13	393	45.3	7.28	50.79							254686	106428	314197	75752.2		536570	832383	615193	449123
PBANKA_0619700.1-p1	transcript=PBANKA_0619700.1 | gene=PBANKA_0619700 | organism=Plasmodium_berghei_ANKA | gene_product=rhoptry-associated leucine zipper-like protein 1, putative | transcript_product=rhoptry-associated leucine zipper-like protein 1, putative | location=PbANKA_06_v3:803907-805541(+) | protein_length=544 | sequence_SO=chromosome | SO=protein_coding | is_pseudo=false	0	15.813	9	3	17	544	63	5.19	54.3												571616	776214	301646	415432
PBANKA_0619200.1-p1	transcript=PBANKA_0619200.1 | gene=PBANKA_0619200 | organism=Plasmodium_berghei_ANKA | gene_product=secreted ookinete protein, putative | transcript_product=secreted ookinete protein, putative | location=PbANKA_06_v3:793810-795249(+) | protein_length=479 | sequence_SO=chromosome | SO=protein_coding | is_pseudo=false	0	72.105	30	10	110	479	54.7	9.25	330.93												8.5774e+06	1.04356e+07	4.41778e+06	4.96843e+06
PBANKA_0619100.1-p1	transcript=PBANKA_0619100.1 | gene=PBANKA_0619100 | organism=Plasmodium_berghei_ANKA | gene_product=40S ribosomal protein S5, putative | transcript_product=40S ribosomal protein S5, putative | location=PbANKA_06_v3:790239-791013(-) | protein_length=194 | sequence_SO=chromosome | SO=protein_coding | is_pseudo=false	0	25.752	45	4	60	194	21.7	9.61	213.76							9.4254e+06	1.82537e+06	5.8189e+06	2.29725e+06		8.31241e+06	7.40961e+06	8.00091e+06	6.51295e+06
PBANKA_0618800.1-p1	transcript=PBANKA_0618800.1 | gene=PBANKA_0618800 | organism=Plasmodium_berghei_ANKA | gene_product=ATP-dependent RNA helicase DBP7, putative | transcript_product=ATP-dependent RNA helicase DBP7, putative | location=PbANKA_06_v3:782317-784692(+) | protein_length=791 | sequence_SO=chromosome | SO=protein_coding | is_pseudo=false	0	7.252	5	2	12	791	91.5	9.44	29.48												232808	310029	425157	115424
PBANKA_0618600.1-p1	transcript=PBANKA_0618600.1 | gene=PBANKA_0618600 | organism=Plasmodium_berghei_ANKA | gene_product=conserved protein, unknown function | transcript_product=conserved protein, unknown function | location=PbANKA_06_v3:776995-777702(+) | protein_length=235 | sequence_SO=chromosome | SO=protein_coding | is_pseudo=false	0	22.199	29	5	47	235	27.5	6.13	139.17							1.27832e+06	1.37288e+06	515910	1.38745e+06		3.46132e+06	3.30464e+06	4.1798e+06	3.68483e+06
PBANKA_0617200.1-p1	transcript=PBANKA_0617200.1 | gene=PBANKA_0617200 | organism=Plasmodium_berghei_ANKA | gene_product=40S ribosomal protein S10, putative | transcript_product=40S ribosomal protein S10, putative | location=PbANKA_06_v3:728781-729697(+) | protein_length=137 | sequence_SO=chromosome | SO=protein_coding | is_pseudo=false	0	20.278	41	5	107	137	16.6	9.82	281.23		3.78507e+06	4.9114e+06	2.9082e+06	635595		575791	3.69135e+06	1.0776e+06	5.85943e+06		7.5553e+06	6.90277e+06	7.16555e+06	6.92478e+06
PBANKA_0617100.1-p1	transcript=PBANKA_0617100.1 | gene=PBANKA_0617100 | organism=Plasmodium_berghei_ANKA | gene_product=60S ribosomal protein L11a, putative | transcript_product=60S ribosomal protein L11a, putative | location=PbANKA_06_v3:726658-727475(-) | protein_length=173 | sequence_SO=chromosome | SO=protein_coding | is_pseudo=false	0	24.413	32	5	83	173	20.2	10.05	209.53		829050	843965	771142	1.51781e+06		2.34293e+07	5.44341e+06	1.81243e+07	5.59753e+06		1.17945e+07	1.60585e+07	1.81958e+07	1.0109e+07
PBANKA_0614500.1-p1	transcript=PBANKA_0614500.1 | gene=PBANKA_0614500 | organism=Plasmodium_berghei_ANKA | gene_product=eukaryotic translation initiation factor 3 subunit I, putative | transcript_product=eukaryotic translation initiation factor 3 subunit I, putative | location=PbANKA_06_v3:611263-612498(-) | protein_length=327 | sequence_SO=chromosome | SO=protein_coding | is_pseudo=false	0	67.379	46	9	149	327	37.2	6.76	504.18							1.78968e+06	1.7109e+06	1.27652e+06	1.61199e+06		1.01367e+07	9.0728e+06	1.18447e+07	1.05942e+07
PBANKA_0611600.1-p1	transcript=PBANKA_0611600.1 | gene=PBANKA_0611600 | organism=Plasmodium_berghei_ANKA | gene_product=ribonucleoside-diphosphate reductase large subunit, putative | transcript_product=ribonucleoside-diphosphate reductase large subunit, putative | location=PbANKA_06_v3:509994-512749(+) | protein_length=847 | sequence_SO=chromosome | SO=protein_coding | is_pseudo=false	0	9.476	4	3	8	847	97	7.31	16.41												910260	704404	563425	547994
PBANKA_0610900.1-p1	transcript=PBANKA_0610900.1 | gene=PBANKA_0610900 | organism=Plasmodium_berghei_ANKA | gene_product=HSP40, subfamily A, putative | transcript_product=HSP40, subfamily A, putative | location=PbANKA_06_v3:487686-489406(-) | protein_length=424 | sequence_SO=chromosome | SO=protein_coding | is_pseudo=false	0	72.237	33	11	182	424	48.4	7.53	598.81		336709	282365	124571	851554		1.60546e+07	6.18371e+06	1.03776e+07	8.49857e+06		1.75615e+07	1.92359e+07	2.19957e+07	1.70867e+07
PBANKA_0610800.1-p1	transcript=PBANKA_0610800.1 | gene=PBANKA_0610800 | organism=Plasmodium_berghei_ANKA | gene_product=eukaryotic translation initiation factor eIF2A, putative | transcript_product=eukaryotic translation initiation factor eIF2A, putative | location=PbANKA_06_v3:484623-486515(+) | protein_length=630 | sequence_SO=chromosome | SO=protein_coding | is_pseudo=false	0	10.403	6	3	8	630	72.9	9.23	20.67		74034.1	74681.1	326519	695705		609215	62946.4	444118	88319.2		142149	203334	223206	232172
PBANKA_0610600.1-p1	transcript=PBANKA_0610600.1 | gene=PBANKA_0610600 | organism=Plasmodium_berghei_ANKA | gene_product=peripheral plastid protein 1, putative | transcript_product=peripheral plastid protein 1, putative | location=PbANKA_06_v3:479447-480904(+) | protein_length=485 | sequence_SO=chromosome | SO=protein_coding | is_pseudo=false	0	11.203	8	3	10	485	57.5	9.5	25.99		214394	190868	163408	119048							590568	981819	754169	473118
PBANKA_0610400.1-p1	transcript=PBANKA_0610400.1 | gene=PBANKA_0610400 | organism=Plasmodium_berghei_ANKA | gene_product=non-SERCA-type Ca2+ -transporting P-ATPase, putative | transcript_product=non-SERCA-type Ca2+ -transporting P-ATPase, putative | location=PbANKA_06_v3:470626-475104(-) | protein_length=1492 | sequence_SO=chromosome | SO=protein_coding | is_pseudo=false	0	65.748	16	16	60	1492	167.8	6.29	179.33		165898	158641	212111	4.7413e+06		228917	257402		268485		1.61869e+06	3.21698e+06	3.09235e+06	1.21745e+06
PBANKA_0609900.1-p1	transcript=PBANKA_0609900.1 | gene=PBANKA_0609900 | organism=Plasmodium_berghei_ANKA | gene_product=heat shock protein DNAJ homologue Pfj4, putative | transcript_product=heat shock protein DNAJ homologue Pfj4, putative | location=PbANKA_06_v3:448184-449389(+) | protein_length=245 | sequence_SO=chromosome | SO=protein_coding | is_pseudo=false	0	15.275	22	3	27	245	27.9	9.13	79.71												2.52709e+06	2.22097e+06	2.59359e+06	2.49593e+06
PBANKA_0607400.1-p1	transcript=PBANKA_0607400.1 | gene=PBANKA_0607400 | organism=Plasmodium_berghei_ANKA | gene_product=protein phosphatase PPM11, putative | transcript_product=protein phosphatase PPM11, putative | location=PbANKA_06_v3:362272-366489(+) | protein_length=1405 | sequence_SO=chromosome | SO=protein_coding | is_pseudo=false	0	22.551	6	6	34	1405	162	5.85	94.48												1.06258e+06	1.35985e+06	1.11589e+06	1.09998e+06
PBANKA_0604800.1-p1	transcript=PBANKA_0604800.1 | gene=PBANKA_0604800 | organism=Plasmodium_berghei_ANKA | gene_product=eukaryotic translation initiation factor 3 subunit C, putative | transcript_product=eukaryotic translation initiation factor 3 subunit C, putative | location=PbANKA_06_v3:245012-248219(-) | protein_length=925 | sequence_SO=chromosome | SO=protein_coding | is_pseudo=false	0	74.428	21	14	175	925	108.8	6.01	461.12							3.1495e+06	1.37382e+06	2.36138e+06	1.70583e+06		7.91376e+06	1.20784e+07	1.23101e+07	7.7069e+06
PBANKA_0604300.1-p1	transcript=PBANKA_0604300.1 | gene=PBANKA_0604300 | organism=Plasmodium_berghei_ANKA | gene_product=tetratricopeptide repeat protein, putative | transcript_product=tetratricopeptide repeat protein, putative | location=PbANKA_06_v3:223498-225431(-) | protein_length=330 | sequence_SO=chromosome | SO=protein_coding | is_pseudo=false	0	20.247	21	5	26	330	38.8	4.89	85.18												318896	353772	273041	159104
PBANKA_0603200.1-p1	transcript=PBANKA_0603200.1 | gene=PBANKA_0603200 | organism=Plasmodium_berghei_ANKA | gene_product=eukaryotic translation initiation factor 5A, putative | transcript_product=eukaryotic translation initiation factor 5A, putative | location=PbANKA_06_v3:186374-186859(-) | protein_length=161 | sequence_SO=chromosome | SO=protein_coding | is_pseudo=false	0	11.934	27	3	33	161	17.5	5.76	99.27							236527	501754	226941	384166		2.4285e+06	1.91527e+06	1.93778e+06	1.71908e+06
PBANKA_0602800.1-p1	transcript=PBANKA_0602800.1 | gene=PBANKA_0602800 | organism=Plasmodium_berghei_ANKA | gene_product=ubiquitin-conjugating enzyme E2, putative | transcript_product=ubiquitin-conjugating enzyme E2, putative | location=PbANKA_06_v3:176921-178217(+) | protein_length=147 | sequence_SO=chromosome | SO=protein_coding | is_pseudo=false	0	14.332	38	3	22	147	16.5	7.37	69.13												1.4863e+06	2.05746e+06	2.05474e+06	1.04848e+06
PBANKA_0602700.1-p1	transcript=PBANKA_0602700.1 | gene=PBANKA_0602700 | organism=Plasmodium_berghei_ANKA | gene_product=nucleosome assembly protein, putative | transcript_product=nucleosome assembly protein, putative | location=PbANKA_06_v3:172167-173845(-) | protein_length=345 | sequence_SO=chromosome | SO=protein_coding | is_pseudo=false	0	71.961	41	11	197	345	40.3	4.98	546.39							3.17497e+06	3.20069e+06	1.85113e+06	2.13627e+06		1.77178e+07	1.90438e+07	1.5066e+07	1.8161e+07
PBANKA_0601100.1-p1	transcript=PBANKA_0601100.1 | gene=PBANKA_0601100 | organism=Plasmodium_berghei_ANKA | gene_product=mitochondrial phosphate carrier protein, putative | transcript_product=mitochondrial phosphate carrier protein, putative | location=PbANKA_06_v3:106713-107684(-) | protein_length=323 | sequence_SO=chromosome | SO=protein_coding | is_pseudo=false	0	19.002	22	5	37	323	36.5	9.19	109.32		127042		542069	1.21983e+06		1.71966e+06	1.88827e+06	1.77117e+06	2.0613e+06		3.26856e+06	4.49393e+06	3.91344e+06	2.60857e+06
PBANKA_0524000.1-p1	transcript=PBANKA_0524000.1 | gene=PBANKA_0524000 | organism=Plasmodium_berghei_ANKA | gene_product=conserved Plasmodium protein, unknown function | transcript_product=conserved Plasmodium protein, unknown function | location=PbANKA_05_v3:882750-886316(-) | protein_length=1188 | sequence_SO=chromosome | SO=protein_coding | is_pseudo=false	0	22.855	8	6	32	1188	140.8	8.69	86.91		923611	879926	838496	624382		507258	1.17124e+06	507842	922743		1.7096e+06	1.71404e+06	1.75914e+06	1.27823e+06
PBANKA_0523900.1-p1	transcript=PBANKA_0523900.1 | gene=PBANKA_0523900 | organism=Plasmodium_berghei_ANKA | gene_product=glideosome associated protein with multiple membrane spans 2, putative | transcript_product=glideosome associated protein with multiple membrane spans 2, putative | location=PbANKA_05_v3:880573-881766(+) | protein_length=367 | sequence_SO=chromosome | SO=protein_coding | is_pseudo=false	0	21.819	16	3	48	367	42.3	4.68	148.98												5.21375e+06	9.73372e+06	3.93582e+06	4.65123e+06
PBANKA_0523100.1-p1	transcript=PBANKA_0523100.1 | gene=PBANKA_0523100 | organism=Plasmodium_berghei_ANKA | gene_product=eukaryotic initiation factor 4A-III, putative | transcript_product=eukaryotic initiation factor 4A-III, putative | location=PbANKA_05_v3:863845-865017(+) | protein_length=390 | sequence_SO=chromosome | SO=protein_coding | is_pseudo=false	0	11.172	11	2	15	390	44.7	7.61	53.78												605336	866480	763097	507940
PBANKA_0522900.1-p1	transcript=PBANKA_0522900.1 | gene=PBANKA_0522900 | organism=Plasmodium_berghei_ANKA | gene_product=pre-mRNA-splicing helicase BRR2, putative | transcript_product=pre-mRNA-splicing helicase BRR2, putative | location=PbANKA_05_v3:854693-862054(+) | protein_length=2453 | sequence_SO=chromosome | SO=protein_coding | is_pseudo=false	0	22.646	3	5	21	2453	288	5.92	72.64		770210	729979	522995								579736	1.0038e+06	667868	362355
PBANKA_0522800.1-p1	transcript=PBANKA_0522800.1 | gene=PBANKA_0522800 | organism=Plasmodium_berghei_ANKA | gene_product=40S ribosomal protein S19, putative | transcript_product=40S ribosomal protein S19, putative | location=PbANKA_05_v3:851991-852951(+) | protein_length=172 | sequence_SO=chromosome | SO=protein_coding | is_pseudo=false	0	39.955	45	6	157	172	20	9.96	432.5		610681	750545	881026	1.15341e+06		2.32061e+07	5.14555e+06	1.78693e+07	4.02628e+06		1.51483e+07	2.01059e+07	2.10385e+07	1.53779e+07
PBANKA_0522700.1-p1	transcript=PBANKA_0522700.1 | gene=PBANKA_0522700 | organism=Plasmodium_berghei_ANKA | gene_product=alpha tubulin 2 | transcript_product=alpha tubulin 2 | location=PbANKA_05_v3:848149-849830(+) | protein_length=450 | sequence_SO=chromosome | SO=protein_coding | is_pseudo=false	0	91.053	36	11	337	450	49.7	5.01	1144.02												686895	542989	564430	536675
PBANKA_0522500.1-p1	transcript=PBANKA_0522500.1 | gene=PBANKA_0522500 | organism=Plasmodium_berghei_ANKA | gene_product=transmembrane emp24 domain-containing protein, putative | transcript_product=transmembrane emp24 domain-containing protein, putative | location=PbANKA_05_v3:832747-833853(+) | protein_length=368 | sequence_SO=chromosome | SO=protein_coding | is_pseudo=false	0	47.807	34	9	86	368	42.9	5.57	233.88		732447	634618	355040	476673		644740	846913	906649	841438		4.16576e+06	4.56814e+06	4.18804e+06	2.80158e+06
PBANKA_0522400.1-p1	transcript=PBANKA_0522400.1 | gene=PBANKA_0522400 | organism=Plasmodium_berghei_ANKA | gene_product=steroid dehydrogenase, putative | transcript_product=steroid dehydrogenase, putative | location=PbANKA_05_v3:830386-831932(+) | protein_length=322 | sequence_SO=chromosome | SO=protein_coding | is_pseudo=false	0	29.167	32	6	41	322	37.1	9.41	125.15												2.34492e+06	3.9023e+06	2.85379e+06	1.78076e+06
PBANKA_0520600.1-p1	transcript=PBANKA_0520600.1 | gene=PBANKA_0520600 | organism=Plasmodium_berghei_ANKA | gene_product=enhancer of rudimentary homolog, putative | transcript_product=enhancer of rudimentary homolog, putative | location=PbANKA_05_v3:748232-748904(+) | protein_length=105 | sequence_SO=chromosome | SO=protein_coding | is_pseudo=false	0	13.914	44	3	29	105	12.5	8.62	87.69												1.85765e+06	1.38323e+06	1.44724e+06	1.15195e+06
PBANKA_0520400.1-p1	transcript=PBANKA_0520400.1 | gene=PBANKA_0520400 | organism=Plasmodium_berghei_ANKA | gene_product=dynamin-like protein, putative | transcript_product=dynamin-like protein, putative | location=PbANKA_05_v3:740192-742441(+) | protein_length=749 | sequence_SO=chromosome | SO=protein_coding | is_pseudo=false	0	15.333	9	4	11	749	85.8	6.77	30												608711	359511	527986	652268
PBANKA_0520200.1-p1	transcript=PBANKA_0520200.1 | gene=PBANKA_0520200 | organism=Plasmodium_berghei_ANKA | gene_product=ADP/ATP transporter on adenylate translocase, putative | transcript_product=ADP/ATP transporter on adenylate translocase, putative | location=PbANKA_05_v3:731281-732186(-) | protein_length=301 | sequence_SO=chromosome | SO=protein_coding | is_pseudo=false	0	66.022	44	10	234	301	33.8	9.67	690.46		801882	695812	1.23692e+06	1.41435e+06		2.23394e+07	6.36438e+06	2.04036e+07	7.99485e+06		1.35823e+07	2.32112e+07	2.56876e+07	1.64101e+07
PBANKA_0520000.1-p1	transcript=PBANKA_0520000.1 | gene=PBANKA_0520000 | organism=Plasmodium_berghei_ANKA | gene_product=pyruvate kinase 2, putative | transcript_product=pyruvate kinase 2, putative | location=PbANKA_05_v3:723066-725270(-) | protein_length=734 | sequence_SO=chromosome | SO=protein_coding | is_pseudo=false	0	9.717	5	2	9	734	84	7.21	33.76												188221	272358	281875	195343
PBANKA_0518700.1-p1	transcript=PBANKA_0518700.1 | gene=PBANKA_0518700 | organism=Plasmodium_berghei_ANKA | gene_product=methionine--tRNA ligase, putative | transcript_product=methionine--tRNA ligase, putative | location=PbANKA_05_v3:677079-679775(+) | protein_length=898 | sequence_SO=chromosome | SO=protein_coding | is_pseudo=false	0	55.824	20	12	60	898	104.6	7.56	194.69		1.83802e+06	2.76543e+06	3.29475e+06	1.55874e+06		2.33367e+06	2.40553e+06	3.17073e+06	3.58343e+06		4.87376e+06	4.02963e+06	5.83517e+06	4.19601e+06
PBANKA_0518200.1-p1	transcript=PBANKA_0518200.1 | gene=PBANKA_0518200 | organism=Plasmodium_berghei_ANKA | gene_product=flavoprotein subunit of succinate dehydrogenase, putative | transcript_product=flavoprotein subunit of succinate dehydrogenase, putative | location=PbANKA_05_v3:660064-661959(-) | protein_length=631 | sequence_SO=chromosome | SO=protein_coding | is_pseudo=false	0	19.681	16	5	27	631	70.4	8.24	92.79												162171	567345	212946	299164
PBANKA_0515000.1-p1	transcript=PBANKA_0515000.1 | gene=PBANKA_0515000 | organism=Plasmodium_berghei_ANKA | gene_product=ookinete surface protein P25 | transcript_product=ookinete surface protein P25 | location=PbANKA_05_v3:561489-562142(-) | protein_length=217 | sequence_SO=chromosome | SO=protein_coding | is_pseudo=false	0	13.53	17	2	37	217	24.4	5.15	116.71		1.50697e+06	1.29022e+06	679307	169859							1.29967e+06	1.62696e+06	1.29591e+06	992530
PBANKA_0514900.1-p1	transcript=PBANKA_0514900.1 | gene=PBANKA_0514900 | organism=Plasmodium_berghei_ANKA | gene_product=ookinete surface protein P28 | transcript_product=ookinete surface protein P28 | location=PbANKA_05_v3:559422-560063(-) | protein_length=213 | sequence_SO=chromosome | SO=protein_coding | is_pseudo=false	0	12.499	17	2	48	213	23.5	8.05	148.23		1.35834e+06	1.07619e+06	600220	491985		339025	1.00205e+06	410763	921755		2.04173e+06	1.82022e+06	1.59604e+06	1.53328e+06
PBANKA_0514500.1-p1	transcript=PBANKA_0514500.1 | gene=PBANKA_0514500 | organism=Plasmodium_berghei_ANKA | gene_product=26S proteasome regulatory subunit RPN9, putative | transcript_product=26S proteasome regulatory subunit RPN9, putative | location=PbANKA_05_v3:552514-553686(+) | protein_length=390 | sequence_SO=chromosome | SO=protein_coding | is_pseudo=false	0	31.156	24	6	45	390	46.3	7.66	142.43												1.4025e+06	2.42719e+06	2.44724e+06	1.69704e+06
PBANKA_0511900.1-p1	transcript=PBANKA_0511900.1 | gene=PBANKA_0511900 | organism=Plasmodium_berghei_ANKA | gene_product=60S ribosomal protein L3, putative | transcript_product=60S ribosomal protein L3, putative | location=PbANKA_05_v3:468739-469899(-) | protein_length=386 | sequence_SO=chromosome | SO=protein_coding | is_pseudo=false	0	43.991	29	7	109	386	44.3	10.2	365.89		135491	159490	175851	241282		1.74677e+07	2.55579e+06	1.40467e+07	3.00252e+06		4.56021e+06	7.70248e+06	1.01791e+07	4.74798e+06
PBANKA_0510900.1-p1	transcript=PBANKA_0510900.1 | gene=PBANKA_0510900 | organism=Plasmodium_berghei_ANKA | gene_product=40S ribosomal protein S2, putative | transcript_product=40S ribosomal protein S2, putative | location=PbANKA_05_v3:442527-443611(+) | protein_length=263 | sequence_SO=chromosome | SO=protein_coding | is_pseudo=false	0	33.94	40	7	77	263	29.7	6.25	235.16							4.90731e+06	2.3494e+06	2.75677e+06	2.04238e+06		1.08101e+07	1.38625e+07	1.26875e+07	1.20263e+07
PBANKA_0508500.1-p1	transcript=PBANKA_0508500.1 | gene=PBANKA_0508500 | organism=Plasmodium_berghei_ANKA | gene_product=ATP synthase-associated protein, putative | transcript_product=ATP synthase-associated protein, putative | location=PbANKA_05_v3:357340-357735(+) | protein_length=131 | sequence_SO=chromosome | SO=protein_coding | is_pseudo=false	0	14.039	34	3	16	131	15.7	5.33	52.38												2.06202e+06	2.49945e+06	2.43968e+06	2.17154e+06
PBANKA_0506900.1-p1	transcript=PBANKA_0506900.1 | gene=PBANKA_0506900 | organism=Plasmodium_berghei_ANKA | gene_product=phospholipid scramblase, putative | transcript_product=phospholipid scramblase, putative | location=PbANKA_05_v3:291663-292958(-) | protein_length=431 | sequence_SO=chromosome | SO=protein_coding | is_pseudo=false	0	16.987	12	4	50	431	50.3	8.48	134.19							933623	424376	790083	522970		5.82104e+06	9.22838e+06	4.80076e+06	4.54061e+06
PBANKA_0505600.1-p1	transcript=PBANKA_0505600.1 | gene=PBANKA_0505600 | organism=Plasmodium_berghei_ANKA | gene_product=endomembrane protein 70, putative | transcript_product=endomembrane protein 70, putative | location=PbANKA_05_v3:216802-219391(+) | protein_length=619 | sequence_SO=chromosome | SO=protein_coding | is_pseudo=false	0	10.407	7	3	11	619	73.2	9.25	30.34												327863	725217	505306	644151
PBANKA_0505100.1-p1	transcript=PBANKA_0505100.1 | gene=PBANKA_0505100 | organism=Plasmodium_berghei_ANKA | gene_product=ADP-ribosylation factor, putative | transcript_product=ADP-ribosylation factor, putative | location=PbANKA_05_v3:198487-199559(-) | protein_length=181 | sequence_SO=chromosome | SO=protein_coding | is_pseudo=false	0	45.448	54	7	154	181	20.8	6.21	487.13							508636	476327	199705	501720		3.10718e+06	4.09815e+06	3.39543e+06	2.25099e+06
PBANKA_0505000.1-p1	transcript=PBANKA_0505000.1 | gene=PBANKA_0505000 | organism=Plasmodium_berghei_ANKA | gene_product=dihydrolipoamide acyltransferase, putative | transcript_product=dihydrolipoamide acyltransferase, putative | location=PbANKA_05_v3:194446-197361(+) | protein_length=624 | sequence_SO=chromosome | SO=protein_coding | is_pseudo=false	0	30.537	24	8	27	624	71.4	6.46	94.17												521082	708177	679843	440846
PBANKA_0504900.1-p1	transcript=PBANKA_0504900.1 | gene=PBANKA_0504900 | organism=Plasmodium_berghei_ANKA | gene_product=N-acetyltransferase, GNAT family, putative | transcript_product=N-acetyltransferase, GNAT family, putative | location=PbANKA_05_v3:190127-193792(+) | protein_length=1155 | sequence_SO=chromosome | SO=protein_coding | is_pseudo=false	0	34.545	10	8	38	1155	135.9	8.73	108.93		167799	410392	365299	539745							1.8927e+06	1.85908e+06	1.24365e+06	374132
PBANKA_0503600.1-p1	transcript=PBANKA_0503600.1 | gene=PBANKA_0503600 | organism=Plasmodium_berghei_ANKA | gene_product=60S ribosomal protein L30e, putative | transcript_product=60S ribosomal protein L30e, putative | location=PbANKA_05_v3:146219-146762(+) | protein_length=108 | sequence_SO=chromosome | SO=protein_coding | is_pseudo=false	0	19.075	37	3	128	108	11.8	9.39	353.67		683560	707408	901016	566834		1.34087e+07	5.32909e+06	1.43786e+07	6.3389e+06		1.26106e+07	1.5008e+07	1.63783e+07	1.21051e+07
PBANKA_0502200.1-p1	transcript=PBANKA_0502200.1 | gene=PBANKA_0502200 | organism=Plasmodium_berghei_ANKA | gene_product=26S proteasome regulatory subunit p55, putative | transcript_product=26S proteasome regulatory subunit p55, putative | location=PbANKA_05_v3:82118-83709(+) | protein_length=467 | sequence_SO=chromosome | SO=protein_coding | is_pseudo=false	0	51.751	37	10	83	467	55.2	6.29	267.96		1.05459e+06	1.05744e+06	1.1192e+06	345923		768589	1.34849e+06	718432	1.3788e+06		5.28198e+06	5.7602e+06	5.22381e+06	3.657e+06
PBANKA_0501400.1-p1	transcript=PBANKA_0501400.1 | gene=PBANKA_0501400 | organism=Plasmodium_berghei_ANKA | gene_product=rhoptry neck protein 12 | transcript_product=rhoptry neck protein 12 | location=PbANKA_05_v3:58050-58817(-) | protein_length=255 | sequence_SO=chromosome | SO=protein_coding | is_pseudo=false	0	46.62	37	7	85	255	29.1	5.12	284.15		127223	159953	401372	205227							8.91791e+06	1.21323e+07	5.31833e+06	6.74445e+06
PBANKA_0418200.1-p1	transcript=PBANKA_0418200.1 | gene=PBANKA_0418200 | organism=Plasmodium_berghei_ANKA | gene_product=ras-related protein RAB7, putative | transcript_product=ras-related protein RAB7, putative | location=PbANKA_04_v3:701407-703442(+) | protein_length=206 | sequence_SO=chromosome | SO=protein_coding | is_pseudo=false	0	26.314	45	6	62	206	23.7	7.64	172.08												1.68274e+06	1.48116e+06	1.88348e+06	1.89674e+06
PBANKA_0418000.1-p1	transcript=PBANKA_0418000.1 | gene=PBANKA_0418000 | organism=Plasmodium_berghei_ANKA | gene_product=ATP-dependent RNA helicase DDX60, putative | transcript_product=ATP-dependent RNA helicase DDX60, putative | location=PbANKA_04_v3:680493-687924(+) | protein_length=2420 | sequence_SO=chromosome | SO=protein_coding | is_pseudo=false	0	80.327	13	21	102	2420	288.6	7.58	299.17		917263	1.31791e+06	801497	706536		1.72201e+06	1.35717e+06	2.14919e+06	1.84283e+06		4.03827e+06	5.19858e+06	5.02187e+06	3.97818e+06
PBANKA_0417900.1-p1	transcript=PBANKA_0417900.1 | gene=PBANKA_0417900 | organism=Plasmodium_berghei_ANKA | gene_product=nucleoporin NUP138 | transcript_product=nucleoporin NUP138 | location=PbANKA_04_v3:673685-677398(-) | protein_length=1237 | sequence_SO=chromosome | SO=protein_coding | is_pseudo=false	0	9.015	3	2	8	1237	138.2	5.43	25.75		159353	192841	180654	232711							218196	215813	271115	166261
PBANKA_0417700.1-p1	transcript=PBANKA_0417700.1 | gene=PBANKA_0417700 | organism=Plasmodium_berghei_ANKA | gene_product=alpha tubulin 1 | transcript_product=alpha tubulin 1 | location=PbANKA_04_v3:663999-666052(-) | protein_length=453 | sequence_SO=chromosome | SO=protein_coding | is_pseudo=false	0	121.952	47	14	438	453	50.2	5.01	1458.73							840397	146809	245095	179034		1.38508e+07	1.13502e+07	9.76013e+06	9.93739e+06
PBANKA_0416400.1-p1	transcript=PBANKA_0416400.1 | gene=PBANKA_0416400 | organism=Plasmodium_berghei_ANKA | gene_product=conserved Plasmodium protein, unknown function | transcript_product=conserved Plasmodium protein, unknown function | location=PbANKA_04_v3:611890-612702(+) | protein_length=270 | sequence_SO=chromosome | SO=protein_coding | is_pseudo=false	0	11.531	16	3	15	270	32.5	8.51	45.25												440039	1.01978e+06	1.16835e+06	560855
PBANKA_0416300.1-p1	transcript=PBANKA_0416300.1 | gene=PBANKA_0416300 | organism=Plasmodium_berghei_ANKA | gene_product=nucleoporin NUP221 | transcript_product=nucleoporin NUP221 | location=PbANKA_04_v3:604336-610648(+) | protein_length=2004 | sequence_SO=chromosome | SO=protein_coding | is_pseudo=false	0	9.507	2	3	6	2004	221.2	8.43	17.07												193382	441607	372713	184684
PBANKA_0415500.1-p1	transcript=PBANKA_0415500.1 | gene=PBANKA_0415500 | organism=Plasmodium_berghei_ANKA | gene_product=coatomer subunit beta, putative | transcript_product=coatomer subunit beta, putative | location=PbANKA_04_v3:552926-555925(+) | protein_length=999 | sequence_SO=chromosome | SO=protein_coding | is_pseudo=false	0	42.644	14	10	56	999	116.5	5.9	175.06							132901	119131	157201	142403		1.56597e+06	2.89904e+06	2.2762e+06	1.07373e+06
PBANKA_0414600.1-p1	transcript=PBANKA_0414600.1 | gene=PBANKA_0414600 | organism=Plasmodium_berghei_ANKA | gene_product=40S ribosomal protein S15A, putative | transcript_product=40S ribosomal protein S15A, putative | location=PbANKA_04_v3:520129-520638(+) | protein_length=130 | sequence_SO=chromosome | SO=protein_coding | is_pseudo=false	0	35.484	47	6	154	130	14.9	9.99	373.61		969232	772036	1.02124e+06	2.3712e+06		1.15143e+07	3.09039e+06	9.87161e+06	3.4059e+06		1.25647e+07	1.23578e+07	1.5587e+07	1.01846e+07
PBANKA_0414500.1-p1	transcript=PBANKA_0414500.1 | gene=PBANKA_0414500 | organism=Plasmodium_berghei_ANKA | gene_product=protein YOP1, putative | transcript_product=protein YOP1, putative | location=PbANKA_04_v3:516857-517734(+) | protein_length=226 | sequence_SO=chromosome | SO=protein_coding | is_pseudo=false	0	15.445	26	4	19	226	26.3	9.25	50.06							240622	335953	227516	464319		1.55144e+06	2.20459e+06	1.33246e+06	1.29871e+06
PBANKA_0414400.1-p1	transcript=PBANKA_0414400.1 | gene=PBANKA_0414400 | organism=Plasmodium_berghei_ANKA | gene_product=formate-nitrite transporter, putative | transcript_product=formate-nitrite transporter, putative | location=PbANKA_04_v3:512513-513798(-) | protein_length=311 | sequence_SO=chromosome | SO=protein_coding | is_pseudo=false	0	11.12	8	2	10	311	34.2	8.28	29.26							441913	236395	343053	231019		227209	962823	542896	290428
PBANKA_0410300.1-p1	transcript=PBANKA_0410300.1 | gene=PBANKA_0410300 | organism=Plasmodium_berghei_ANKA | gene_product=26S proteasome regulatory subunit RPN12, putative | transcript_product=26S proteasome regulatory subunit RPN12, putative | location=PbANKA_04_v3:377264-378175(+) | protein_length=303 | sequence_SO=chromosome | SO=protein_coding | is_pseudo=false	0	43.333	46	9	76	303	35.6	5.2	268.03		9.96603e+06	6.58226e+06	3.70261e+06	6.90055e+06		3.76838e+06	8.35736e+06	5.53463e+06	1.03734e+07		8.87895e+06	9.25693e+06	7.85713e+06	9.74117e+06
PBANKA_0409800.1-p1	transcript=PBANKA_0409800.1 | gene=PBANKA_0409800 | organism=Plasmodium_berghei_ANKA | gene_product=ATP synthase F0 subunit d-like protein, putative | transcript_product=ATP synthase F0 subunit d-like protein, putative | location=PbANKA_04_v3:363931-365897(+) | protein_length=572 | sequence_SO=chromosome | SO=protein_coding | is_pseudo=false	0	63.761	38	15	100	572	68.7	6.28	301.42							273843	531444	160533	577717		5.23408e+06	6.8058e+06	5.71678e+06	4.10974e+06
PBANKA_0409600.1-p1	transcript=PBANKA_0409600.1 | gene=PBANKA_0409600 | organism=Plasmodium_berghei_ANKA | gene_product=dolichyl-diphosphooligosaccharide--protein glycosyltransferase subunit OST1, putative | transcript_product=dolichyl-diphosphooligosaccharide--protein glycosyltransferase subunit OST1, putative | location=PbANKA_04_v3:356704-359288(+) | protein_length=679 | sequence_SO=chromosome | SO=protein_coding…	0	20.568	14	5	16	679	81.8	7.69	56.31							318733	86207.5	404096	146861		335709	575923	383694	238323
PBANKA_0408600.1-p1	transcript=PBANKA_0408600.1 | gene=PBANKA_0408600 | organism=Plasmodium_berghei_ANKA | gene_product=eukaryotic translation initiation factor 3 subunit K, putative | transcript_product=eukaryotic translation initiation factor 3 subunit K, putative | location=PbANKA_04_v3:321067-322194(-) | protein_length=235 | sequence_SO=chromosome | SO=protein_coding | is_pseudo=false	0	43.02	53	9	68	235	28	5.34	189.71												1.65958e+06	2.65221e+06	2.82933e+06	2.91764e+06
PBANKA_0408500.1-p1	transcript=PBANKA_0408500.1 | gene=PBANKA_0408500 | organism=Plasmodium_berghei_ANKA | gene_product=parasite-infected erythrocyte surface protein | transcript_product=parasite-infected erythrocyte surface protein | location=PbANKA_04_v3:316756-319725(+) | protein_length=989 | sequence_SO=chromosome | SO=protein_coding | is_pseudo=false	0	9.912	4	3	7	989	118.8	6.54	18.35		382105	455428	205053	404693		285806	393142	455203	306957		642091	694972	579582	261730
PBANKA_0407700.1-p1	transcript=PBANKA_0407700.1 | gene=PBANKA_0407700 | organism=Plasmodium_berghei_ANKA | gene_product=60S acidic ribosomal protein P2, putative | transcript_product=60S acidic ribosomal protein P2, putative | location=PbANKA_04_v3:282316-282651(+) | protein_length=111 | sequence_SO=chromosome | SO=protein_coding | is_pseudo=false	0	85.828	74	8	198	111	11.8	4.55	800.64		1.92461e+06	612119	1.52726e+06	1.90833e+06		3.02659e+06	1.3668e+07	2.05756e+06	9.9533e+06		2.86239e+07	2.56758e+07	2.6229e+07	2.42501e+07
PBANKA_0407600.1-p1	transcript=PBANKA_0407600.1 | gene=PBANKA_0407600 | organism=Plasmodium_berghei_ANKA | gene_product=asparagine synthetase [glutamine-hydrolyzing] | transcript_product=asparagine synthetase [glutamine-hydrolyzing] | location=PbANKA_04_v3:277672-280203(+) | protein_length=581 | sequence_SO=chromosome | SO=protein_coding | is_pseudo=false	0	54.127	20	10	100	581	66.3	7.62	312.59							2.04547e+06	1.44738e+06	1.41862e+06	1.53529e+06		6.16543e+06	5.81256e+06	5.9641e+06	4.82904e+06
PBANKA_0407500.1-p1	transcript=PBANKA_0407500.1 | gene=PBANKA_0407500 | organism=Plasmodium_berghei_ANKA | gene_product=N2227-like protein, putative | transcript_product=N2227-like protein, putative | location=PbANKA_04_v3:273695-275767(+) | protein_length=690 | sequence_SO=chromosome | SO=protein_coding | is_pseudo=false	0	7.461	4	2	14	690	80.8	4.98	50.03												416045	441290	290259	289124
PBANKA_0407100.1-p1	transcript=PBANKA_0407100.1 | gene=PBANKA_0407100 | organism=Plasmodium_berghei_ANKA | gene_product=splicing factor 3B subunit 1, putative | transcript_product=splicing factor 3B subunit 1, putative | location=PbANKA_04_v3:256155-259964(-) | protein_length=1269 | sequence_SO=chromosome | SO=protein_coding | is_pseudo=false	0	13.308	4	3	19	1269	145.4	6.57	58.63							205471	53398.1	284159	82935.6		210126	316087	327152	209879
PBANKA_0406800.1-p1	transcript=PBANKA_0406800.1 | gene=PBANKA_0406800 | organism=Plasmodium_berghei_ANKA | gene_product=pre-mRNA-processing factor 19, putative | transcript_product=pre-mRNA-processing factor 19, putative | location=PbANKA_04_v3:249319-250818(+) | protein_length=499 | sequence_SO=chromosome | SO=protein_coding | is_pseudo=false	0	34.308	35	8	44	499	56.6	7.39	146.49							462108	121250	505995	126828		1.11504e+06	1.82574e+06	1.58626e+06	1.07931e+06
PBANKA_0406500.1-p1	transcript=PBANKA_0406500.1 | gene=PBANKA_0406500 | organism=Plasmodium_berghei_ANKA | gene_product=T-complex protein 1 subunit eta, putative | transcript_product=T-complex protein 1 subunit eta, putative | location=PbANKA_04_v3:240132-241895(-) | protein_length=539 | sequence_SO=chromosome | SO=protein_coding | is_pseudo=false	0	130.942	64	18	290	539	59.6	5.99	1021.81							1.01664e+07	3.40331e+06	8.51673e+06	4.00593e+06		2.59959e+07	2.42233e+07	2.31702e+07	1.80067e+07
PBANKA_0405500.1-p1	transcript=PBANKA_0405500.1 | gene=PBANKA_0405500 | organism=Plasmodium_berghei_ANKA | gene_product=60S ribosomal protein L7, putative | transcript_product=60S ribosomal protein L7, putative | location=PbANKA_04_v3:196983-198204(-) | protein_length=257 | sequence_SO=chromosome | SO=protein_coding | is_pseudo=false	0	40.259	32	5	84	257	30.5	10.21	271.28		251601	361055	146831	1.0195e+06		1.46487e+07	1.26757e+06	1.13052e+07	1.66092e+06		2.82961e+06	5.19682e+06	5.50082e+06	2.27707e+06
PBANKA_0405400.1-p1	transcript=PBANKA_0405400.1 | gene=PBANKA_0405400 | organism=Plasmodium_berghei_ANKA | gene_product=40S ribosomal protein S12, putative | transcript_product=40S ribosomal protein S12, putative | location=PbANKA_04_v3:195002-195648(-) | protein_length=142 | sequence_SO=chromosome | SO=protein_coding | is_pseudo=false	0	49.729	68	8	141	142	15.5	5.2	448.98							1.0619e+06	3.19223e+06	1.21876e+06	3.61848e+06		2.09514e+07	1.69943e+07	1.45905e+07	1.68943e+07
PBANKA_0405300.1-p1	transcript=PBANKA_0405300.1 | gene=PBANKA_0405300 | organism=Plasmodium_berghei_ANKA | gene_product=40S ribosomal protein S23, putative | transcript_product=40S ribosomal protein S23, putative | location=PbANKA_04_v3:193055-194284(+) | protein_length=145 | sequence_SO=chromosome | SO=protein_coding | is_pseudo=false	0	16.353	24	2	57	145	16.1	10.83	185.08		262208	262209	410421	401089		1.19432e+07	1.33707e+06	1.19486e+07	1.23555e+06		2.64165e+06	4.14872e+06	5.72937e+06	2.0455e+06
PBANKA_0405200.1-p1	transcript=PBANKA_0405200.1 | gene=PBANKA_0405200 | organism=Plasmodium_berghei_ANKA | gene_product=T-complex protein 1 subunit beta, putative | transcript_product=T-complex protein 1 subunit beta, putative | location=PbANKA_04_v3:188892-190669(-) | protein_length=533 | sequence_SO=chromosome | SO=protein_coding | is_pseudo=false	0	167.128	48	19	364	533	59.1	6.44	1214.49		66807.7	147595	1.84279e+06	2.89111e+06		5.32648e+06	3.09652e+06	4.26495e+06	3.23244e+06		3.69569e+07	4.11784e+07	2.86528e+07	3.27244e+07
PBANKA_0404800.1-p1	transcript=PBANKA_0404800.1 | gene=PBANKA_0404800 | organism=Plasmodium_berghei_ANKA | gene_product=FAD-dependent glycerol-3-phosphate dehydrogenase, putative | transcript_product=FAD-dependent glycerol-3-phosphate dehydrogenase, putative | location=PbANKA_04_v3:181072-182955(+) | protein_length=627 | sequence_SO=chromosome | SO=protein_coding | is_pseudo=false	0	100.42	42	16	200	627	71.1	7.84	651.11		99921.7	127699	161203	153038		1.37979e+06	1.70497e+06	811452	1.85484e+06		1.54569e+07	2.0478e+07	1.66769e+07	1.39324e+07
PBANKA_0403800.1-p1	transcript=PBANKA_0403800.1 | gene=PBANKA_0403800 | organism=Plasmodium_berghei_ANKA | gene_product=conserved Plasmodium membrane protein, unknown function | transcript_product=conserved Plasmodium membrane protein, unknown function | location=PbANKA_04_v3:144333-146745(-) | protein_length=735 | sequence_SO=chromosome | SO=protein_coding | is_pseudo=false	0	20.234	8	5	40	735	86.3	5.95	113.62							229395	64727	79283.3	100679		1.34341e+06	2.2197e+06	1.65709e+06	1.38859e+06
PBANKA_0403200.1-p1	transcript=PBANKA_0403200.1 | gene=PBANKA_0403200 | organism=Plasmodium_berghei_ANKA | gene_product=circumsporozoite (CS) protein | transcript_product=circumsporozoite (CS) protein | location=PbANKA_04_v3:115144-116166(-) | protein_length=340 | sequence_SO=chromosome | SO=protein_coding | is_pseudo=false	0	25.293	10	3	64	340	37	5.59	273.15							207187	323101	143208	399022		8.67181e+07	1.24555e+08	4.66048e+07	7.15026e+07
PBANKA_0402600.1-p1	transcript=PBANKA_0402600.1 | gene=PBANKA_0402600 | organism=Plasmodium_berghei_ANKA | gene_product=inner membrane complex protein 1a | transcript_product=inner membrane complex protein 1a | location=PbANKA_04_v3:94549-97340(-) | protein_length=784 | sequence_SO=chromosome | SO=protein_coding | is_pseudo=false	0	31.068	14	7	28	784	91.7	5.67	87.49		272062	310346	627558								2.22826e+06	3.43447e+06	2.10922e+06	2.50084e+06
PBANKA_0402300.1-p1	transcript=PBANKA_0402300.1 | gene=PBANKA_0402300 | organism=Plasmodium_berghei_ANKA | gene_product=lipoamide acyltransferase component of branched-chain alpha-keto acid dehydrogenase complex, putative | transcript_product=lipoamide acyltransferase component of branched-chain alpha-keto acid dehydrogenase complex, putative | location=PbANKA_04_v3:88838-90169(-) | protein_length=443 | sequence_SO=…	0	23.518	20	5	18	443	50.1	7.12	61.59												840823	654256	974730	1.06702e+06
PBANKA_0401600.1-p1	transcript=PBANKA_0401600.1 | gene=PBANKA_0401600 | organism=Plasmodium_berghei_ANKA | gene_product=N-ethylmaleimide-sensitive fusion protein, putative | transcript_product=N-ethylmaleimide-sensitive fusion protein, putative | location=PbANKA_04_v3:59454-61787(-) | protein_length=777 | sequence_SO=chromosome | SO=protein_coding | is_pseudo=false	0	18.588	11	6	13	777	88.1	6.86	39.04												357154	894024	615469	433169
PBANKA_0401500.1-p1	transcript=PBANKA_0401500.1 | gene=PBANKA_0401500 | organism=Plasmodium_berghei_ANKA | gene_product=exportin-1, putative | transcript_product=exportin-1, putative | location=PbANKA_04_v3:52811-56822(-) | protein_length=1246 | sequence_SO=chromosome | SO=protein_coding | is_pseudo=false	0	40.245	12	10	69	1246	146.6	5.87	189.58							248987	251832	240634	104051		1.29948e+06	1.4091e+06	1.08646e+06	1.21727e+06
PBANKA_0314700.1-p1	transcript=PBANKA_0314700.1 | gene=PBANKA_0314700 | organism=Plasmodium_berghei_ANKA | gene_product=replication factor C subunit 2, putative | transcript_product=replication factor C subunit 2, putative | location=PbANKA_03_v3:512508-513500(+) | protein_length=330 | sequence_SO=chromosome | SO=protein_coding | is_pseudo=false	0	20.642	23	5	38	330	37.6	7.93	103.28												1.04587e+06	1.18012e+06	1.12716e+06	855145
PBANKA_0313800.1-p1	transcript=PBANKA_0313800.1 | gene=PBANKA_0313800 | organism=Plasmodium_berghei_ANKA | gene_product=ATP synthase subunit alpha, mitochondrial, putative | transcript_product=ATP synthase subunit alpha, mitochondrial, putative | location=PbANKA_03_v3:484437-486083(+) | protein_length=548 | sequence_SO=chromosome | SO=protein_coding | is_pseudo=false	0	63.391	24	10	141	548	61.3	8.44	361.36							3.63465e+06	2.41845e+06	3.69938e+06	3.04057e+06		7.01557e+06	1.29006e+07	1.1555e+07	8.33131e+06
PBANKA_0312400.1-p1	transcript=PBANKA_0312400.1 | gene=PBANKA_0312400 | organism=Plasmodium_berghei_ANKA | gene_product=DNA-directed RNA polymerase II subunit RPB2, putative | transcript_product=DNA-directed RNA polymerase II subunit RPB2, putative | location=PbANKA_03_v3:428710-432778(+) | protein_length=1312 | sequence_SO=chromosome | SO=protein_coding | is_pseudo=false	0	13.499	4	3	12	1312	148.2	7.44	38.13												416398	824780	601362	460999
PBANKA_0311000.1-p1	transcript=PBANKA_0311000.1 | gene=PBANKA_0311000 | organism=Plasmodium_berghei_ANKA | gene_product=protein transport protein SEC31, putative | transcript_product=protein transport protein SEC31, putative | location=PbANKA_03_v3:378263-382812(-) | protein_length=1388 | sequence_SO=chromosome | SO=protein_coding | is_pseudo=false	0	45.124	10	9	67	1388	156.5	6.4	216.96							422837	791395	449048	237300		3.9958e+06	4.29734e+06	3.19106e+06	3.69e+06
PBANKA_0310900.1-p1	transcript=PBANKA_0310900.1 | gene=PBANKA_0310900 | organism=Plasmodium_berghei_ANKA | gene_product=T-complex protein 1 subunit theta, putative | transcript_product=T-complex protein 1 subunit theta, putative | location=PbANKA_03_v3:376168-377920(+) | protein_length=543 | sequence_SO=chromosome | SO=protein_coding | is_pseudo=false	0	89.616	48	19	191	543	60.8	7.31	615.61		2.57918e+06	2.16356e+06	1.60649e+06	2.73946e+06		4.83662e+06	6.22615e+06	2.37617e+06	6.05503e+06		2.81821e+07	2.63438e+07	2.26993e+07	2.13354e+07
PBANKA_0309100.1-p1	transcript=PBANKA_0309100.1 | gene=PBANKA_0309100 | organism=Plasmodium_berghei_ANKA | gene_product=peptide chain release factor subunit 1, putative | transcript_product=peptide chain release factor subunit 1, putative | location=PbANKA_03_v3:315531-317015(+) | protein_length=428 | sequence_SO=chromosome | SO=protein_coding | is_pseudo=false	0	26.826	23	7	44	428	48.3	7.5	94.56							397704	152735	234672	110225		271876	1.30595e+06	838003	335702
PBANKA_0308600.1-p1	transcript=PBANKA_0308600.1 | gene=PBANKA_0308600 | organism=Plasmodium_berghei_ANKA | gene_product=asparagine--tRNA ligase, putative | transcript_product=asparagine--tRNA ligase, putative | location=PbANKA_03_v3:301862-303589(+) | protein_length=575 | sequence_SO=chromosome | SO=protein_coding | is_pseudo=false	0	26.881	17	6	26	575	66.4	6.92	77.76												2.40926e+06	1.55725e+06	1.52103e+06	2.63702e+06
PBANKA_0306900.1-p1	transcript=PBANKA_0306900.1 | gene=PBANKA_0306900 | organism=Plasmodium_berghei_ANKA | gene_product=Sec61-gamma subunit of protein translocation complex, putative | transcript_product=Sec61-gamma subunit of protein translocation complex, putative | location=PbANKA_03_v3:243883-244134(+) | protein_length=83 | sequence_SO=chromosome | SO=protein_coding | is_pseudo=false	0	20.598	51	2	51	83	9.4	7.88	223.54							150381	975435		668174		4.01134e+06	2.38457e+06	1.86252e+06	171815
PBANKA_0306800.1-p1	transcript=PBANKA_0306800.1 | gene=PBANKA_0306800 | organism=Plasmodium_berghei_ANKA | gene_product=ATP-dependent RNA helicase UAP56, putative | transcript_product=ATP-dependent RNA helicase UAP56, putative | location=PbANKA_03_v3:239595-241086(-) | protein_length=466 | sequence_SO=chromosome | SO=protein_coding | is_pseudo=false	0	81.097	42	11	233	466	53	6.13	701.98		1.45429e+06	1.97662e+06	1.76162e+06	2.51692e+06		3.2752e+07	8.18093e+06	1.86914e+07	7.11852e+06		1.58359e+07	1.78022e+07	2.62343e+07	1.48512e+07
PBANKA_0305900.1-p1	transcript=PBANKA_0305900.1 | gene=PBANKA_0305900 | organism=Plasmodium_berghei_ANKA | gene_product=conserved Plasmodium protein, unknown function | transcript_product=conserved Plasmodium protein, unknown function | location=PbANKA_03_v3:199807-200463(+) | protein_length=218 | sequence_SO=chromosome | SO=protein_coding | is_pseudo=false	0	8.672	12	2	20	218	25.8	9.22	56.29												752371	1.01431e+06	939294	768094
PBANKA_0305100.1-p1	transcript=PBANKA_0305100.1 | gene=PBANKA_0305100 | organism=Plasmodium_berghei_ANKA | gene_product=serine repeat antigen 1 | transcript_product=serine repeat antigen 1 | location=PbANKA_03_v3:168669-173334(-) | protein_length=1406 | sequence_SO=chromosome | SO=protein_coding | is_pseudo=false	0	34.455	11	9	31	1406	154.8	4.86	82.61												1.02086e+06	749169	794749	818508
PBANKA_0303600.1-p1	transcript=PBANKA_0303600.1 | gene=PBANKA_0303600 | organism=Plasmodium_berghei_ANKA | gene_product=26S proteasome regulatory subunit RPN1, putative | transcript_product=26S proteasome regulatory subunit RPN1, putative | location=PbANKA_03_v3:107784-111220(+) | protein_length=993 | sequence_SO=chromosome | SO=protein_coding | is_pseudo=false	0	99.828	35	20	155	993	110.6	6.38	491.74		377244	169799	1.69599e+06	470740		501600	558152	537302	644986		7.96429e+06	9.61016e+06	8.51315e+06	6.08254e+06
PBANKA_0302500.1-p1	transcript=PBANKA_0302500.1 | gene=PBANKA_0302500 | organism=Plasmodium_berghei_ANKA | gene_product=hexose transporter | transcript_product=hexose transporter | location=PbANKA_03_v3:80750-82267(-) | protein_length=505 | sequence_SO=chromosome | SO=protein_coding | is_pseudo=false	0	42.523	20	6	127	505	56.3	8.7	393.37		449110	667167	386800			6.05578e+06	6.28094e+06	5.24167e+06	5.55142e+06		2.20839e+07	2.79825e+07	2.7975e+07	1.96599e+07
PBANKA_0214000.1-p1	transcript=PBANKA_0214000.1 | gene=PBANKA_0214000 | organism=Plasmodium_berghei_ANKA | gene_product=dynein heavy chain, putative | transcript_product=dynein heavy chain, putative | location=PbANKA_02_v3:514747-530043(+) | protein_length=5058 | sequence_SO=chromosome | SO=protein_coding | is_pseudo=false	0	14.632	1	4	12	5058	587.4	6.71	30.83												521654	541957	375936	696805
PBANKA_0212100.1-p1	transcript=PBANKA_0212100.1 | gene=PBANKA_0212100 | organism=Plasmodium_berghei_ANKA | gene_product=eukaryotic translation initiation factor 2 subunit alpha | transcript_product=eukaryotic translation initiation factor 2 subunit alpha | location=PbANKA_02_v3:442872-444152(-) | protein_length=326 | sequence_SO=chromosome | SO=protein_coding | is_pseudo=false	0	19.273	17	4	31	326	37.4	5.43	94.86							1.03322e+06	531549	609017	506639		1.78868e+06	1.42213e+06	2.05042e+06	825413
PBANKA_0211900.1-p1	transcript=PBANKA_0211900.1 | gene=PBANKA_0211900 | organism=Plasmodium_berghei_ANKA | gene_product=cation transporting ATPase, putative | transcript_product=cation transporting ATPase, putative | location=PbANKA_02_v3:429151-434103(+) | protein_length=1650 | sequence_SO=chromosome | SO=protein_coding | is_pseudo=false	0	5.62	2	2	4	1650	191.8	8.9	10.91												1.49429e+06	670049	1.24485e+06	842330
PBANKA_0211500.1-p1	transcript=PBANKA_0211500.1 | gene=PBANKA_0211500 | organism=Plasmodium_berghei_ANKA | gene_product=proteasome subunit alpha type-5, putative | transcript_product=proteasome subunit alpha type-5, putative | location=PbANKA_02_v3:416055-417175(+) | protein_length=256 | sequence_SO=chromosome | SO=protein_coding | is_pseudo=false	0	61.196	65	10	95	256	28.3	5.26	323							187923	229864		307946		8.66851e+06	7.11082e+06	4.47135e+06	6.63711e+06
PBANKA_0210200.1-p1	transcript=PBANKA_0210200.1 | gene=PBANKA_0210200 | organism=Plasmodium_berghei_ANKA | gene_product=aspartate--tRNA ligase, putative | transcript_product=aspartate--tRNA ligase, putative | location=PbANKA_02_v3:360274-362334(+) | protein_length=686 | sequence_SO=chromosome | SO=protein_coding | is_pseudo=false	0	10.218	6	3	14	686	81.2	8.87	31.97												771293	624001	922342	815359
PBANKA_0209200.1-p1	transcript=PBANKA_0209200.1 | gene=PBANKA_0209200 | organism=Plasmodium_berghei_ANKA | gene_product=parasite-infected erythrocyte surface protein | transcript_product=parasite-infected erythrocyte surface protein | location=PbANKA_02_v3:320987-322504(-) | protein_length=505 | sequence_SO=chromosome | SO=protein_coding | is_pseudo=false	0	35.71	25	9	41	505	58.8	8.6	121.97							536309	222110	378184	339055		2.62344e+06	3.15943e+06	4.04687e+06	3.3489e+06
PBANKA_0208100.1-p1	transcript=PBANKA_0208100.1 | gene=PBANKA_0208100 | organism=Plasmodium_berghei_ANKA | gene_product=heptatricopeptide repeat and RAP domain-containing protein, putative | transcript_product=heptatricopeptide repeat and RAP domain-containing protein, putative | location=PbANKA_02_v3:280842-282512(+) | protein_length=556 | sequence_SO=chromosome | SO=protein_coding | is_pseudo=false	0	59.192	33	12	78	556	65.7	8.41	243.8		79703.5	60724.7	149487	139128							1.98218e+06	1.12909e+06	2.24426e+06	1.62084e+06
PBANKA_0207000.1-p1	transcript=PBANKA_0207000.1 | gene=PBANKA_0207000 | organism=Plasmodium_berghei_ANKA | gene_product=calcium-transporting ATPase, putative | transcript_product=calcium-transporting ATPase, putative | location=PbANKA_02_v3:241695-245253(+) | protein_length=1120 | sequence_SO=chromosome | SO=protein_coding | is_pseudo=false	0	47.021	15	10	62	1120	127.3	7.53	172.95							232077	335435	461795	409045		2.62901e+06	4.56106e+06	3.31526e+06	2.13777e+06
PBANKA_0206300.1-p1	transcript=PBANKA_0206300.1 | gene=PBANKA_0206300 | organism=Plasmodium_berghei_ANKA | gene_product=centrin-1, putative | transcript_product=centrin-1, putative | location=PbANKA_02_v3:217848-219296(-) | protein_length=168 | sequence_SO=chromosome | SO=protein_coding | is_pseudo=false	0	6.283	18	2	11	168	19.6	4.89	32.98												603061	726968	582053	1.31975e+06
PBANKA_0205400.1-p1	transcript=PBANKA_0205400.1 | gene=PBANKA_0205400 | organism=Plasmodium_berghei_ANKA | gene_product=proteasome subunit beta type-3, putative | transcript_product=proteasome subunit beta type-3, putative | location=PbANKA_02_v3:184766-185813(+) | protein_length=218 | sequence_SO=chromosome | SO=protein_coding | is_pseudo=false	0	38.526	50	6	71	218	24.5	5.1	237.85		360879	377075	233178	370822		758155	856477	276563	660953		6.74266e+06	5.80599e+06	3.92867e+06	4.39892e+06
PBANKA_0205200.1-p1	transcript=PBANKA_0205200.1 | gene=PBANKA_0205200 | organism=Plasmodium_berghei_ANKA | gene_product=conserved Plasmodium protein, unknown function | transcript_product=conserved Plasmodium protein, unknown function | location=PbANKA_02_v3:173254-178908(-) | protein_length=1884 | sequence_SO=chromosome | SO=protein_coding | is_pseudo=false	0	11.499	3	3	30	1884	214.8	8.19	73.69												270475	318337	289445	233118
PBANKA_0204200.1-p1	transcript=PBANKA_0204200.1 | gene=PBANKA_0204200 | organism=Plasmodium_berghei_ANKA | gene_product=tubulin-specific chaperone a, putative | transcript_product=tubulin-specific chaperone a, putative | location=PbANKA_02_v3:147507-148166(+) | protein_length=165 | sequence_SO=chromosome | SO=protein_coding | is_pseudo=false	0	20.68	29	3	31	165	19.2	5.94	109.77												923005	750214	793657	565443
PBANKA_0203650.1-p1	transcript=PBANKA_0203650.1 | gene=PBANKA_0203650 | organism=Plasmodium_berghei_ANKA | gene_product=conserved protein, unknown function | transcript_product=conserved protein, unknown function | location=PbANKA_02_v3:135119-136236(-) | protein_length=166 | sequence_SO=chromosome | SO=protein_coding | is_pseudo=false	0	7.989	24	2	6	166	19.2	9.8	18.06							379790	94218	317042	176204		416659	814898	786481	266929
PBANKA_0111200.1-p1	transcript=PBANKA_0111200.1 | gene=PBANKA_0111200 | organism=Plasmodium_berghei_ANKA | gene_product=nucleolar GTP-binding protein 1, putative | transcript_product=nucleolar GTP-binding protein 1, putative | location=PbANKA_01_v3:435297-437330(+) | protein_length=677 | sequence_SO=chromosome | SO=protein_coding | is_pseudo=false	0	17.54	9	5	23	677	78.4	9.6	53.56		1.2569e+06	573977	298583	381318		970097	371773	1.36382e+06	536724		375661	736145	1.17808e+06	323954
PBANKA_0111100.1-p1	transcript=PBANKA_0111100.1 | gene=PBANKA_0111100 | organism=Plasmodium_berghei_ANKA | gene_product=6-cysteine protein | transcript_product=6-cysteine protein | location=PbANKA_01_v3:432195-433178(-) | protein_length=327 | sequence_SO=chromosome | SO=protein_coding | is_pseudo=false	0	11.759	17	3	13	327	37.9	6.43	36.26												333845	444719	251399	185248
PBANKA_0110400.1-p1	transcript=PBANKA_0110400.1 | gene=PBANKA_0110400 | organism=Plasmodium_berghei_ANKA | gene_product=eukaryotic translation initiation factor 3 subunit L, putative | transcript_product=eukaryotic translation initiation factor 3 subunit L, putative | location=PbANKA_01_v3:414620-416326(-) | protein_length=568 | sequence_SO=chromosome | SO=protein_coding | is_pseudo=false	0	44.558	26	9	94	568	67.6	8.03	317.5							5.66798e+06	1.24436e+06	3.36057e+06	1.32475e+06		3.31673e+06	3.21469e+06	3.90555e+06	1.9853e+06
PBANKA_0109600.1-p1	transcript=PBANKA_0109600.1 | gene=PBANKA_0109600 | organism=Plasmodium_berghei_ANKA | gene_product=ATP synthase-associated protein, putative | transcript_product=ATP synthase-associated protein, putative | location=PbANKA_01_v3:381814-382954(+) | protein_length=280 | sequence_SO=chromosome | SO=protein_coding | is_pseudo=false	0	25.602	33	6	39	280	33.5	8.84	111.36		214946	278385	291401	750494							764718	1.75968e+06	1.73786e+06	1.10563e+06
PBANKA_0109100.1-p1	transcript=PBANKA_0109100.1 | gene=PBANKA_0109100 | organism=Plasmodium_berghei_ANKA | gene_product=transketolase, putative | transcript_product=transketolase, putative | location=PbANKA_01_v3:367720-369732(+) | protein_length=670 | sequence_SO=chromosome | SO=protein_coding | is_pseudo=false	0	18.068	10	5	11	670	75.5	6.92	33.74												918123	482608	750330	1.10715e+06
PBANKA_0107600.1-p1	transcript=PBANKA_0107600.1 | gene=PBANKA_0107600 | organism=Plasmodium_berghei_ANKA | gene_product=nucleoporin NUP637, putative | transcript_product=nucleoporin NUP637, putative | location=PbANKA_01_v3:301998-318320(+) | protein_length=5440 | sequence_SO=chromosome | SO=protein_coding | is_pseudo=false	0	25.779	2	7	34	5440	636.9	8.22	98.7												198661	296017	205505	96483.7
PBANKA_0107300.1-p1	transcript=PBANKA_0107300.1 | gene=PBANKA_0107300 | organism=Plasmodium_berghei_ANKA | gene_product=T-complex protein 1 subunit zeta, putative | transcript_product=T-complex protein 1 subunit zeta, putative | location=PbANKA_01_v3:291081-292796(+) | protein_length=543 | sequence_SO=chromosome | SO=protein_coding | is_pseudo=false	0	123.983	51	17	287	543	61.4	7.58	898.44							1.01842e+07	4.78002e+06	7.51934e+06	6.41643e+06		2.59741e+07	3.13681e+07	2.52824e+07	2.17472e+07
PBANKA_0107100.1-p1	transcript=PBANKA_0107100.1 | gene=PBANKA_0107100 | organism=Plasmodium_berghei_ANKA | gene_product=proteasome subunit alpha type-2, putative | transcript_product=proteasome subunit alpha type-2, putative | location=PbANKA_01_v3:285801-286753(-) | protein_length=235 | sequence_SO=chromosome | SO=protein_coding | is_pseudo=false	0	33.099	40	6	55	235	26.4	5.2	205.6							727083	888813	323530	1.07146e+06		6.31068e+06	6.51344e+06	5.10556e+06	4.72175e+06
PBANKA_0105900.1-p1	transcript=PBANKA_0105900.1 | gene=PBANKA_0105900 | organism=Plasmodium_berghei_ANKA | gene_product=uroporphyrinogen III decarboxylase | transcript_product=uroporphyrinogen III decarboxylase | location=PbANKA_01_v3:242994-244392(+) | protein_length=419 | sequence_SO=chromosome | SO=protein_coding | is_pseudo=false	0	17.794	14	4	22	419	49	8.53	59.95												624445	530956	751022	329315
PBANKA_0105400.1-p1	transcript=PBANKA_0105400.1 | gene=PBANKA_0105400 | organism=Plasmodium_berghei_ANKA | gene_product=coatomer alpha subunit, putative | transcript_product=coatomer alpha subunit, putative | location=PbANKA_01_v3:224533-229071(+) | protein_length=1383 | sequence_SO=chromosome | SO=protein_coding | is_pseudo=false	0	35.683	10	9	53	1383	160.5	8.65	144.31												897650	1.89986e+06	1.45568e+06	754852
PBANKA_0105300.1-p1	transcript=PBANKA_0105300.1 | gene=PBANKA_0105300 | organism=Plasmodium_berghei_ANKA | gene_product=conserved Plasmodium protein, unknown function | transcript_product=conserved Plasmodium protein, unknown function | location=PbANKA_01_v3:216483-221962(-) | protein_length=1778 | sequence_SO=chromosome | SO=protein_coding | is_pseudo=false	0	16.34	3	4	26	1778	208.1	6.16	79.6							1.04383e+06	410634	577133	431395		1.05977e+06	1.27374e+06	1.51371e+06	901285
PBANKA_0104700.1-p1	transcript=PBANKA_0104700.1 | gene=PBANKA_0104700 | organism=Plasmodium_berghei_ANKA | gene_product=long chain polyunsaturated fatty acid elongation enzyme, putative | transcript_product=long chain polyunsaturated fatty acid elongation enzyme, putative | location=PbANKA_01_v3:196519-198072(+) | protein_length=288 | sequence_SO=chromosome | SO=protein_coding | is_pseudo=false	0	21.041	14	3	32	288	34.5	9.6	87.1		450836	270263	212200			591086	218233	427510	263068		1.82772e+06	3.43586e+06	2.07838e+06	1.43048e+06
PBANKA_0102000.1-p1	transcript=PBANKA_0102000.1 | gene=PBANKA_0102000 | organism=Plasmodium_berghei_ANKA | gene_product=mitochondrial chaperone BCS1, putative | transcript_product=mitochondrial chaperone BCS1, putative | location=PbANKA_01_v3:92030-93454(+) | protein_length=474 | sequence_SO=chromosome | SO=protein_coding | is_pseudo=false	0	9.285	8	2	8	474	54.7	9.03	25.96		910952	908466	851585	584727		1.11448e+06	1.61126e+06	1.17646e+06	1.55853e+06		964367	1.20257e+06	1.30124e+06	838464

## Sheet: XLSTAT_20230510_162126_1_HID
1		-5.66023e+07	-4.18502e+07	1		-5.66023e+07	-4.00591e+07	1		-5.66023e+07	-5.04102e+07	1		-5.66023e+07	-3.14991e+07	1		-1.5865e+07	-2.52939e+07	1		689129	1.01108e+07
2		-4.67419e+07	-3.44689e+07	2		-4.67419e+07	-3.28957e+07	2		-4.97299e+07	-4.53347e+07	2		-4.97299e+07	-2.64374e+07	2		-8.34774e+06	-1.77723e+07	2		7.96648e+06	1.73876e+07
3		-3.68816e+07	-2.70924e+07	3		-3.68816e+07	-2.57275e+07	3		-4.28576e+07	-4.02599e+07	3		-4.28576e+07	-2.13749e+07	3		-830478	-1.02525e+07	3		1.52438e+07	2.46661e+07
4		-2.70212e+07	-1.97232e+07	4		-2.70212e+07	-1.85519e+07	4		-3.59852e+07	-3.51859e+07	4		-3.59852e+07	-1.63117e+07	4		6.68679e+06	-2.73435e+06	4		2.25212e+07	3.19461e+07
5		-1.71608e+07	-1.23658e+07	5		-1.71608e+07	-1.13647e+07	5		-2.91128e+07	-3.01127e+07	5		-2.91128e+07	-1.12477e+07	5		1.42041e+07	4.78206e+06	5		2.97985e+07	3.92278e+07
6		-7.30042e+06	-5.02693e+06	6		-7.30042e+06	-4.15878e+06	6		-2.22404e+07	-2.50403e+07	6		-2.22404e+07	-6.18289e+06	6		2.17213e+07	1.22968e+07	6		3.70759e+07	4.6511e+07
7		2.55996e+06	2.2838e+06	7		2.55996e+06	3.0752e+06	7		-1.5368e+07	-1.99686e+07	7		-1.5368e+07	-1.11732e+06	7		2.92386e+07	1.98097e+07	7		4.43532e+07	5.37959e+07
8		1.24203e+07	9.55811e+06	8		1.24203e+07	1.03456e+07	8		-8.49562e+06	-1.48977e+07	8		-8.49562e+06	3.94903e+06	8		3.67559e+07	2.7321e+07	8		5.16306e+07	6.10824e+07
9		2.22807e+07	1.67955e+07	9		2.22807e+07	1.76529e+07	9		-1.62323e+06	-9.82764e+06	9		-1.62323e+06	9.01616e+06	9		4.42731e+07	3.48305e+07	9		5.89079e+07	6.83704e+07
10		3.21411e+07	2.40038e+07	10		3.21411e+07	2.49894e+07	10		5.24915e+06	-4.75833e+06	10		5.24915e+06	1.40841e+07	10		5.17904e+07	4.23384e+07	10		6.61853e+07	7.56601e+07
11		4.20015e+07	3.11926e+07	11		4.20015e+07	3.23453e+07	11		1.21215e+07	310209	11		1.21215e+07	1.91528e+07	11		5.93077e+07	4.98445e+07	11		7.34626e+07	8.29513e+07
12		5.18619e+07	3.83691e+07	12		5.18619e+07	3.97135e+07	12		1.89939e+07	5.37796e+06	12		1.89939e+07	2.42222e+07	12		6.68249e+07	5.7349e+07	12		8.074e+07	9.02441e+07
13		6.17222e+07	4.55379e+07	13		6.17222e+07	4.70894e+07	13		2.58663e+07	1.04449e+07	13		2.58663e+07	2.92925e+07	13		7.43422e+07	6.48517e+07	13		8.80173e+07	9.75385e+07
14		7.15826e+07	5.27017e+07	14		7.15826e+07	5.44703e+07	14		3.27387e+07	1.55111e+07	14		3.27387e+07	3.43635e+07	14		8.18595e+07	7.23528e+07	14		9.52947e+07	1.04834e+08
15		8.1443e+07	5.98621e+07	15		8.1443e+07	6.18546e+07	15		3.96111e+07	2.05765e+07	15		3.96111e+07	3.94353e+07	15		8.93767e+07	7.98522e+07	15		1.02572e+08	1.12132e+08
16		9.13034e+07	6.70201e+07	16		9.13034e+07	6.92413e+07	16		4.64835e+07	2.56412e+07	16		4.64835e+07	4.45079e+07	16		9.6894e+07	8.735e+07	16		1.09849e+08	1.19431e+08
17		1.01164e+08	7.41765e+07	17		1.01164e+08	7.66297e+07	17		5.33559e+07	3.0705e+07	17		5.33559e+07	4.95813e+07	17		1.04411e+08	9.4846e+07	17		1.17127e+08	1.26732e+08
18		1.11024e+08	8.13316e+07	18		1.11024e+08	8.40193e+07	18		6.02282e+07	3.57681e+07	18		6.02282e+07	5.46554e+07	18		1.11929e+08	1.0234e+08	18		1.24404e+08	1.34034e+08
19		1.20885e+08	8.84857e+07	19		1.20885e+08	9.14099e+07	19		6.71006e+07	4.08304e+07	19		6.71006e+07	5.97304e+07	19		1.19446e+08	1.09833e+08	19		1.31681e+08	1.41337e+08
20		1.30745e+08	9.56391e+07	20		1.30745e+08	9.88012e+07	20		7.3973e+07	4.58919e+07	20		7.3973e+07	6.48061e+07	20		1.26963e+08	1.17325e+08	20		1.38959e+08	1.48642e+08
21		1.40605e+08	1.02792e+08	21		1.40605e+08	1.06193e+08	21		8.08454e+07	5.09527e+07	21		8.08454e+07	6.98825e+07	21		1.3448e+08	1.24814e+08	21		1.46236e+08	1.55949e+08
22		1.50466e+08	1.09944e+08	22		1.50466e+08	1.13585e+08	22		8.77178e+07	5.60127e+07	22		8.77178e+07	7.49598e+07	22		1.41998e+08	1.32302e+08	22		1.53514e+08	1.63257e+08
23		1.60326e+08	1.17096e+08	23		1.60326e+08	1.20978e+08	23		9.45902e+07	6.10719e+07	23		9.45902e+07	8.00378e+07	23		1.49515e+08	1.39789e+08	23		1.60791e+08	1.70566e+08
24		1.70186e+08	1.24248e+08	24		1.70186e+08	1.28371e+08	24		1.01463e+08	6.61304e+07	24		1.01463e+08	8.51166e+07	24		1.57032e+08	1.47273e+08	24		1.68068e+08	1.77877e+08
25		1.80047e+08	1.31399e+08	25		1.80047e+08	1.35765e+08	25		1.08335e+08	7.1188e+07	25		1.08335e+08	9.01961e+07	25		1.64549e+08	1.54757e+08	25		1.75346e+08	1.8519e+08
26		1.89907e+08	1.3855e+08	26		1.89907e+08	1.43158e+08	26		1.15207e+08	7.6245e+07	26		1.15207e+08	9.52764e+07	26		1.72067e+08	1.62239e+08	26		1.82623e+08	1.92503e+08
27		1.99768e+08	1.45701e+08	27		1.99768e+08	1.50552e+08	27		1.2208e+08	8.13011e+07	27		1.2208e+08	1.00357e+08	27		1.79584e+08	1.69719e+08	27		1.899e+08	1.99819e+08
28		2.09628e+08	1.52852e+08	28		2.09628e+08	1.57946e+08	28		1.28952e+08	8.63566e+07	28		1.28952e+08	1.05439e+08	28		1.87101e+08	1.77198e+08	28		1.97178e+08	2.07135e+08
29		2.19488e+08	1.60003e+08	29		2.19488e+08	1.6534e+08	29		1.35824e+08	9.14112e+07	29		1.35824e+08	1.10522e+08	29		1.94618e+08	1.84675e+08	29		2.04455e+08	2.14453e+08
30		2.29349e+08	1.67153e+08	30		2.29349e+08	1.72734e+08	30		1.42697e+08	9.64651e+07	30		1.42697e+08	1.15605e+08	30		2.02136e+08	1.92151e+08	30		2.11732e+08	2.21772e+08
31		2.39209e+08	1.74304e+08	31		2.39209e+08	1.80128e+08	31		1.49569e+08	1.01518e+08	31		1.49569e+08	1.20689e+08	31		2.09653e+08	1.99625e+08	31		2.1901e+08	2.29093e+08
32		2.49069e+08	1.81454e+08	32		2.49069e+08	1.87523e+08	32		1.56442e+08	1.06571e+08	32		1.56442e+08	1.25774e+08	32		2.1717e+08	2.07098e+08	32		2.26287e+08	2.36415e+08
33		2.5893e+08	1.88604e+08	33		2.5893e+08	1.94917e+08	33		1.63314e+08	1.11622e+08	33		1.63314e+08	1.3086e+08	33		2.24688e+08	2.1457e+08	33		2.33564e+08	2.43738e+08
34		2.6879e+08	1.95755e+08	34		2.6879e+08	2.02312e+08	34		1.70186e+08	1.16673e+08	34		1.70186e+08	1.35946e+08	34		2.32205e+08	2.2204e+08	34		2.40842e+08	2.51062e+08
35		2.78651e+08	2.02905e+08	35		2.78651e+08	2.09706e+08	35		1.77059e+08	1.21724e+08	35		1.77059e+08	1.41033e+08	35		2.39722e+08	2.29509e+08	35		2.48119e+08	2.58388e+08
36		2.88511e+08	2.10055e+08	36		2.88511e+08	2.17101e+08	36		1.83931e+08	1.26773e+08	36		1.83931e+08	1.46121e+08	36		2.47239e+08	2.36976e+08	36		2.55396e+08	2.65715e+08
37		2.98371e+08	2.17205e+08	37		2.98371e+08	2.24496e+08	37		1.90804e+08	1.31822e+08	37		1.90804e+08	1.51209e+08	37		2.54757e+08	2.44442e+08	37		2.62674e+08	2.73043e+08
38		3.08232e+08	2.24355e+08	38		3.08232e+08	2.3189e+08	38		1.97676e+08	1.3687e+08	38		1.97676e+08	1.56298e+08	38		2.62274e+08	2.51907e+08	38		2.69951e+08	2.80373e+08
39		3.18092e+08	2.31505e+08	39		3.18092e+08	2.39285e+08	39		2.04548e+08	1.41917e+08	39		2.04548e+08	1.61388e+08	39		2.69791e+08	2.59371e+08	39		2.77228e+08	2.87703e+08
40		3.27953e+08	2.38655e+08	40		3.27953e+08	2.4668e+08	40		2.11421e+08	1.46964e+08	40		2.11421e+08	1.66479e+08	40		2.77308e+08	2.66833e+08	40		2.84506e+08	2.95035e+08
41		3.37813e+08	2.45804e+08	41		3.37813e+08	2.54075e+08	41		2.18293e+08	1.5201e+08	41		2.18293e+08	1.7157e+08	41		2.84826e+08	2.74294e+08	41		2.91783e+08	3.02368e+08
42		3.47673e+08	2.52954e+08	42		3.47673e+08	2.6147e+08	42		2.25166e+08	1.57055e+08	42		2.25166e+08	1.76662e+08	42		2.92343e+08	2.81754e+08	42		2.99061e+08	3.09702e+08
43		3.57534e+08	2.60104e+08	43		3.57534e+08	2.68865e+08	43		2.32038e+08	1.621e+08	43		2.32038e+08	1.81755e+08	43		2.9986e+08	2.89212e+08	43		3.06338e+08	3.17037e+08
44		3.67394e+08	2.67254e+08	44		3.67394e+08	2.7626e+08	44		2.3891e+08	1.67144e+08	44		2.3891e+08	1.86848e+08	44		3.07377e+08	2.9667e+08	44		3.13615e+08	3.24374e+08
45		3.77254e+08	2.74403e+08	45		3.77254e+08	2.83655e+08	45		2.45783e+08	1.72187e+08	45		2.45783e+08	1.91942e+08	45		3.14895e+08	3.04126e+08	45		3.20893e+08	3.31711e+08
46		3.87115e+08	2.81553e+08	46		3.87115e+08	2.9105e+08	46		2.52655e+08	1.77229e+08	46		2.52655e+08	1.97037e+08	46		3.22412e+08	3.11581e+08	46		3.2817e+08	3.39049e+08
47		3.96975e+08	2.88703e+08	47		3.96975e+08	2.98445e+08	47		2.59527e+08	1.82271e+08	47		2.59527e+08	2.02132e+08	47		3.29929e+08	3.19035e+08	47		3.35447e+08	3.46389e+08
48		4.06836e+08	2.95853e+08	48		4.06836e+08	3.0584e+08	48		2.664e+08	1.87312e+08	48		2.664e+08	2.07228e+08	48		3.37447e+08	3.26488e+08	48		3.42725e+08	3.53729e+08
49		4.16696e+08	3.03002e+08	49		4.16696e+08	3.13235e+08	49		2.73272e+08	1.92353e+08	49		2.73272e+08	2.12325e+08	49		3.44964e+08	3.3394e+08	49		3.50002e+08	3.61071e+08
50		4.26556e+08	3.10152e+08	50		4.26556e+08	3.2063e+08	50		2.80145e+08	1.97393e+08	50		2.80145e+08	2.17422e+08	50		3.52481e+08	3.4139e+08	50		3.57279e+08	3.68413e+08
51		4.36417e+08	3.17301e+08	51		4.36417e+08	3.28025e+08	51		2.87017e+08	2.02432e+08	51		2.87017e+08	2.2252e+08	51		3.59998e+08	3.4884e+08	51		3.64557e+08	3.75757e+08
52		4.46277e+08	3.24451e+08	52		4.46277e+08	3.3542e+08	52		2.93889e+08	2.0747e+08	52		2.93889e+08	2.27619e+08	52		3.67516e+08	3.56288e+08	52		3.71834e+08	3.83101e+08
53		4.56137e+08	3.31601e+08	53		4.56137e+08	3.42815e+08	53		3.00762e+08	2.12508e+08	53		3.00762e+08	2.32718e+08	53		3.75033e+08	3.63736e+08	53		3.79111e+08	3.90447e+08
54		4.65998e+08	3.3875e+08	54		4.65998e+08	3.5021e+08	54		3.07634e+08	2.17545e+08	54		3.07634e+08	2.37818e+08	54		3.8255e+08	3.71183e+08	54		3.86389e+08	3.97793e+08
55		4.75858e+08	3.459e+08	55		4.75858e+08	3.57606e+08	55		3.14507e+08	2.22582e+08	55		3.14507e+08	2.42919e+08	55		3.90067e+08	3.78628e+08	55		3.93666e+08	4.0514e+08
56		4.85719e+08	3.53049e+08	56		4.85719e+08	3.65001e+08	56		3.21379e+08	2.27618e+08	56		3.21379e+08	2.4802e+08	56		3.97585e+08	3.86073e+08	56		4.00943e+08	4.12488e+08
57		4.95579e+08	3.60199e+08	57		4.95579e+08	3.72396e+08	57		3.28251e+08	2.32654e+08	57		3.28251e+08	2.53122e+08	57		4.05102e+08	3.93516e+08	57		4.08221e+08	4.19837e+08
58		5.05439e+08	3.67348e+08	58		5.05439e+08	3.79791e+08	58		3.35124e+08	2.37688e+08	58		3.35124e+08	2.58224e+08	58		4.12619e+08	4.00959e+08	58		4.15498e+08	4.27187e+08
59		5.153e+08	3.74498e+08	59		5.153e+08	3.87186e+08	59		3.41996e+08	2.42723e+08	59		3.41996e+08	2.63327e+08	59		4.20136e+08	4.08401e+08	59		4.22776e+08	4.34538e+08
60		5.2516e+08	3.81647e+08	60		5.2516e+08	3.94582e+08	60		3.48868e+08	2.47756e+08	60		3.48868e+08	2.68431e+08	60		4.27654e+08	4.15842e+08	60		4.30053e+08	4.41889e+08
61		5.3502e+08	3.88797e+08	61		5.3502e+08	4.01977e+08	61		3.55741e+08	2.52789e+08	61		3.55741e+08	2.73535e+08	61		4.35171e+08	4.23282e+08	61		4.3733e+08	4.49241e+08
62		5.44881e+08	3.95946e+08	62		5.44881e+08	4.09372e+08	62		3.62613e+08	2.57822e+08	62		3.62613e+08	2.7864e+08	62		4.42688e+08	4.30721e+08	62		4.44608e+08	4.56595e+08
63		5.54741e+08	4.03096e+08	63		5.54741e+08	4.16767e+08	63		3.69486e+08	2.62853e+08	63		3.69486e+08	2.83745e+08	63		4.50206e+08	4.3816e+08	63		4.51885e+08	4.63948e+08
64		5.64602e+08	4.10245e+08	64		5.64602e+08	4.24162e+08	64		3.76358e+08	2.67885e+08	64		3.76358e+08	2.88851e+08	64		4.57723e+08	4.45597e+08	64		4.59162e+08	4.71303e+08
65		5.74462e+08	4.17395e+08	65		5.74462e+08	4.31558e+08	65		3.8323e+08	2.72915e+08	65		3.8323e+08	2.93958e+08	65		4.6524e+08	4.53034e+08	65		4.6644e+08	4.78658e+08
66		5.84322e+08	4.24544e+08	66		5.84322e+08	4.38953e+08	66		3.90103e+08	2.77946e+08	66		3.90103e+08	2.99065e+08	66		4.72757e+08	4.6047e+08	66		4.73717e+08	4.86015e+08
67		5.94183e+08	4.31694e+08	67		5.94183e+08	4.46348e+08	67		3.96975e+08	2.82975e+08	67		3.96975e+08	3.04172e+08	67		4.80275e+08	4.67905e+08	67		4.80994e+08	4.93371e+08
68		6.04043e+08	4.38843e+08	68		6.04043e+08	4.53743e+08	68		4.03848e+08	2.88004e+08	68		4.03848e+08	3.09281e+08	68		4.87792e+08	4.7534e+08	68		4.88272e+08	5.00729e+08
69		6.13904e+08	4.45993e+08	69		6.13904e+08	4.61139e+08	69		4.1072e+08	2.93033e+08	69		4.1072e+08	3.14389e+08	69		4.95309e+08	4.82773e+08	69		4.95549e+08	5.08087e+08
70		6.23764e+08	4.53142e+08	70		6.23764e+08	4.68534e+08	70		4.17592e+08	2.98061e+08	70		4.17592e+08	3.19499e+08	70		5.02826e+08	4.90206e+08	70		5.02826e+08	5.15446e+08
								71		4.24465e+08	3.03088e+08	71		4.24465e+08	3.24608e+08
								72		4.31337e+08	3.08115e+08	72		4.31337e+08	3.29719e+08
								73		4.38209e+08	3.13141e+08	73		4.38209e+08	3.3483e+08
								74		4.45082e+08	3.18167e+08	74		4.45082e+08	3.39941e+08
								75		4.51954e+08	3.23193e+08	75		4.51954e+08	3.45053e+08
								76		4.58827e+08	3.28217e+08	76		4.58827e+08	3.50165e+08
								77		4.65699e+08	3.33242e+08	77		4.65699e+08	3.55278e+08
								78		4.72571e+08	3.38266e+08	78		4.72571e+08	3.60391e+08
								79		4.79444e+08	3.43289e+08	79		4.79444e+08	3.65505e+08
								80		4.86316e+08	3.48312e+08	80		4.86316e+08	3.70619e+08
								81		4.93189e+08	3.53335e+08	81		4.93189e+08	3.75734e+08
								82		5.00061e+08	3.58357e+08	82		5.00061e+08	3.80849e+08
								83		5.06933e+08	3.63378e+08	83		5.06933e+08	3.85965e+08
								84		5.13806e+08	3.68399e+08	84		5.13806e+08	3.91081e+08
								85		5.20678e+08	3.7342e+08	85		5.20678e+08	3.96198e+08
								86		5.27551e+08	3.7844e+08	86		5.27551e+08	4.01315e+08
								87		5.34423e+08	3.8346e+08	87		5.34423e+08	4.06432e+08
								88		5.41295e+08	3.88479e+08	88		5.41295e+08	4.1155e+08
								89		5.48168e+08	3.93498e+08	89		5.48168e+08	4.16669e+08
								90		5.5504e+08	3.98516e+08	90		5.5504e+08	4.21787e+08
								91		5.61912e+08	4.03535e+08	91		5.61912e+08	4.26906e+08
								92		5.68785e+08	4.08552e+08	92		5.68785e+08	4.32026e+08
								93		5.75657e+08	4.13569e+08	93		5.75657e+08	4.37146e+08
								94		5.8253e+08	4.18586e+08	94		5.8253e+08	4.42266e+08
								95		5.89402e+08	4.23603e+08	95		5.89402e+08	4.47387e+08
								96		5.96274e+08	4.28619e+08	96		5.96274e+08	4.52508e+08
								97		6.03147e+08	4.33635e+08	97		6.03147e+08	4.5763e+08
								98		6.10019e+08	4.3865e+08	98		6.10019e+08	4.62752e+08
								99		6.16892e+08	4.43665e+08	99		6.16892e+08	4.67874e+08
								100		6.23764e+08	4.48679e+08	100		6.23764e+08	4.72997e+08
