# Supplementary material for: A Time Point Proteomic Analysis Reveals Protein Dynamics of Plasmodium Oocysts
Source: Mol Cell Proteomics. 2024 Feb 10;23(3):100736. doi: 10.1016/j.mcpro.2024.100736 (PMC10924140; doi:10.1016/j.mcpro.2024.100736)
Supplement: Supplemental Table S2 [file mmc4.xlsx]

## Sheet: Foglio1
			P. berghei proteomics				P. falciparum proteomic										biological processes		PPI clusters		oocyst proteomics (absolute values)			expression clusters	TM	SP
abs	P. bergehi ID	P.falciparum othologs	gam	merosome	sporo		mero	ring	throph	schiz	gam	cy7-8	cy sporo	sg sporo	Gene name	description	principal annotation	secondary annotation			day5	day8	day12
	PBANKA_1404900	PF3D7_1306400	x	x	x		x	x	x	x	x		x	x	RPT4	26S protease regulatory subunit 10B, putative	catabolism		3	PBANKA_1404900	367487	761799	3.42055e+06	2
	PBANKA_1206600	PF3D7_1008400	x	x	x		x	x	x	x	x		x	x	N/A	26S protease regulatory subunit 4, putative	catabolism		3	PBANKA_1206600	0	0	2.90635e+06	1
	PBANKA_0917900	PF3D7_1130400	x	x	x		x	x	x	x	x		x	x	RPT5	26S protease regulatory subunit 6A, putative	catabolism		3	PBANKA_0917900	469574	1.48136e+06	3.27011e+06	3
	PBANKA_0715600	PF3D7_0413600	x	x	x		x	x	x	x	x		x	x	RPT3	26S protease regulatory subunit 6B, putative	catabolism		3	PBANKA_0715600	0	525630	2.55209e+06	1
	PBANKA_1410000	PF3D7_1311500	x	x	x		x	x	x	x	x		x	x	RPT1	26S protease regulatory subunit 7, putative	catabolism		3	PBANKA_1410000	0	0	1.82717e+06	1
	PBANKA_1461800	PF3D7_1248900	x	x	x		x	x	x	x	x		x	x	RPT6	26S protease regulatory subunit 8, putative	catabolism		3	PBANKA_1461800	0	195633	2.2174e+06	1
	PBANKA_0502200	PF3D7_1017900	x	x	x		x		x	x	x		x	x	RPN5	26S proteasome regulatory subunit p55, putative	catabolism		3	PBANKA_0502200	1.05601e+06	743511	4.46949e+06	2
	PBANKA_0303600	PF3D7_0205900	x	x	x		x	x	x	x	x		x	x	RPN1	26S proteasome regulatory subunit RPN1, putative	catabolism		3	PBANKA_0303600	273522	519451	7.02342e+06	1
	PBANKA_1222900	PF3D7_0807800	x	x	x		x	x	x	x	x		x	x	RPN10	26S proteasome regulatory subunit RPN10, putative	catabolism		3	PBANKA_1222900	0	0	2.7719e+06	1
	PBANKA_1144000	PF3D7_1368100	x	x	x		x	x	x	x	x		x	x	RPN11	26S proteasome regulatory subunit RPN11, putative	catabolism		3	PBANKA_1144000	0	280653	1.74426e+06	1
	PBANKA_0410300	PF3D7_0312300	x	x	x		x	x		x	x		x	x	RPN12	26S proteasome regulatory subunit RPN12, putative	catabolism		3	PBANKA_0410300	8.27415e+06	4.65151e+06	9.31006e+06	4
	PBANKA_1329700	PF3D7_1466300	x	x	x		x	x	x	x	x		x	x	RPN2	26S proteasome regulatory subunit RPN2, putative	catabolism		3	PBANKA_1329700	0	1.5181e+06	8.88608e+06	1
	PBANKA_1351800	PF3D7_1338100	x	x	x		x	x		x	x		x	x	RPN3	26S proteasome regulatory subunit RPN3, putative	catabolism		3	PBANKA_1351800	817379	861593	2.4805e+06	2
	PBANKA_1039600	PF3D7_1402300	x	x	x			x	x	x	x		x	x	RPN6	26S proteasome regulatory subunit RPN6	catabolism		3	PBANKA_1039600	0	661720	1.83992e+06	3
	PBANKA_0813900	PF3D7_0912900	x	x	x		x	x	x	x	x		x	x	RPN8	26S proteasome regulatory subunit RPN8, putative	catabolism		3	PBANKA_0813900	0	0	1.50108e+06	1
	PBANKA_0514500	PF3D7_1030500	x	x	x		x	x	x	x	x		x	x	RPN9	26S proteasome regulatory subunit RPN9, putative	catabolism		3	PBANKA_0514500	0	0	1.54977e+06	1
	PBANKA_1411100	PF3D7_1312600	x	x	x		x		x	x	x	x	x	x	BCKDHA	2-oxoisovalerate dehydrogenase subunit alpha, mitochondrial, putative	catabolism		7	PBANKA_1411100	0	0	1.12688e+06	1
	PBANKA_1318100	PF3D7_1454400	x	x	x		x	x	x	x	x		x	x	APP	aminopeptidase P	catabolism			PBANKA_1318100	0	0	1.04956e+06	1		x
	PBANKA_1452600	PF3D7_1238100	x	x	x		x	x	x	x	x			x	N/A	calcyclin binding protein, putative	catabolism			PBANKA_1452600	0	0	1.77067e+06	1
	PBANKA_1228200	PF3D7_0802000	x	x	x				x	x	x		x	x	GDH3	glutamate dehydrogenase, putative	catabolism		7	PBANKA_1228200	0	4.71405e+06	9.59866e+06	3
	PBANKA_0809100	PF3D7_0907700	x	x	x		x	x	x	x	x		x	x	PA28	proteasome activator 28	catabolism		3	PBANKA_0809100	73637	366216	6.65453e+06	1
	PBANKA_1425400	PF3D7_0812100		x	x			x		x	x		x	x	N/A	proteasome activator complex subunit 4, putative	catabolism		3	PBANKA_1425400	0	0	99797.2	1	x
	PBANKA_1301400	PF3D7_1474800	x	x	x		x	x	x	x	x	x	x	x	N/A	proteasome subunit alpha type-1, putative	catabolism		3	PBANKA_1301400	0	285326	5.14065e+06	1
	PBANKA_0107100	PF3D7_0608500	x	x	x		x	x	x	x	x		x	x	N/A	proteasome subunit alpha type-2, putative	catabolism		3	PBANKA_0107100	0	525306	5.51622e+06	1
	PBANKA_0808200	PF3D7_0317000	x	x	x		x		x	x	x		x	x	N/A	proteasome subunit alpha type-3, putative	catabolism		3	PBANKA_0808200	0	322624	3.79676e+06	1
	PBANKA_1130400	PF3D7_1353800	x	x	x		x	x	x	x	x		x	x	N/A	proteasome subunit alpha type-4, putative	catabolism		3	PBANKA_1130400	0	402691	2.4503e+06	1
	PBANKA_0211500	PF3D7_0727400	x	x	x		x	x	x	x	x		x	x	N/A	proteasome subunit alpha type-5, putative	catabolism		3	PBANKA_0211500	0	187923	7.65281e+06	1
	PBANKA_1223100	PF3D7_0807500	x	x	x		x	x	x	x	x		x	x	N/A	proteasome subunit alpha type-6, putative	catabolism		3	PBANKA_1223100	0	212120	3.02198e+06	1
	PBANKA_1130500	PF3D7_1353900	x	x	x		x	x	x	x	x		x	x	N/A	proteasome subunit alpha type-7, putative	catabolism		3	PBANKA_1130500	0	1.39316e+06	9.86217e+06	1
	PBANKA_1334100	PF3D7_1470900	x	x	x		x			x	x		x	x	N/A	proteasome subunit beta type-2, putative	catabolism		3	PBANKA_1334100	0	352364	1.89744e+06	1
	PBANKA_0205400	PF3D7_0108000	x	x	x		x	x	x	x	x		x	x	N/A	proteasome subunit beta type-3, putative	catabolism		3	PBANKA_0205400	368977	517359	5.57079e+06	1
	PBANKA_1226500	PF3D7_0803800	x	x	x		x	x	x	x	x		x	x	N/A	proteasome subunit beta type-4	catabolism		3	PBANKA_1226500	0	935363	4.52705e+06	1
	PBANKA_0832600	PF3D7_0931800	x	x	x		x		x	x	x		x	x	N/A	proteasome subunit beta type-6, putative	catabolism		3	PBANKA_0832600	0	440726	2.60402e+06	1
	PBANKA_1343300	PF3D7_1328100		x	x		x	x	x	x	x		x	x	N/A	proteasome subunit beta type-7, putative	catabolism		3	PBANKA_1343300	0	0	3.95549e+06	1
	PBANKA_1107200	PF3D7_0507600			x		x	x	x	x	x		x	x	CAF40	protein CAF40, putative	catabolism			PBANKA_1107200	0	0	342893	1
	PBANKA_1142900	PF3D7_1367000			x		x		x		x		x	x	SKP1	suppressor of kinetochore protein 1, putative	catabolism		3	PBANKA_1142900	0	0	1.8782e+06	1
	PBANKA_0934200	PF3D7_1113400		x	x		x	x	x	x	x		x	x	DSK2	ubiquitin domain-containing protein DSK2, putative	catabolism		3	PBANKA_0934200	0	0	1.5068e+06	1
	PBANKA_1440700	PF3D7_1225800	x	x	x		x	x	x	x	x		x	x	UBA1	ubiquitin-activating enzyme E1	catabolism			PBANKA_1440700	0	0	121618	1
	PBANKA_0602800	PF3D7_1203900		x	x		x	x	x	x	x		x	x	UBC	ubiquitin-conjugating enzyme E2	catabolism		3	PBANKA_0602800	0	0	1.26739e+06	1
	PBANKA_0711200	PF3D7_0819600	x	x	x		x	x		x	x		x	x	N/A	ubiquitin-like protein, putative	catabolism			PBANKA_0711200	0	0	914543	1
	PBANKA_0823000		x	x	x										N/A	ubiquitin-like protein, putative	catabolism		3	PBANKA_0823000	0	156082	674441	1
	PBANKA_1118600	PF3D7_0619400	x	x	x		x	x	x	x	x		x	x	N/A	cell division cycle protein 48 homologue, putative	cell cycle			PBANKA_1118600	0	498405	2.27766e+07	1
	PBANKA_0520600	PF3D7_1037700		x	x		x		x	x	x		x	x	ERH	enhancer of rudimentary homolog, putative	cell cycle			PBANKA_0520600	0	0	1.5048e+06	1
	PBANKA_1331400	PF3D7_1468100	x	x	x		x	x	x	x	x		x	x	MORC	MORC family protein	cell cycle			PBANKA_1331400	0	0	111935	1
	PBANKA_0710100	PF3D7_0820700	x	x	x		x		x	x	x		x	x	KDH	2-oxoglutarate dehydrogenase E1 component	cell redox homeostasis		7	PBANKA_0710100	0	630083	2.57885e+06	1
	PBANKA_0714900	PF3D7_0815900		x	x								x	x	aLipDH	dihydrolipoyl dehydrogenase, apicoplast	cell redox homeostasis		7	PBANKA_0714900	0	402008	794511	3	x
	PBANKA_1446900	PF3D7_1232200	x	x	x		x	x	x	x	x	x	x	x	LPD1	dihydrolipoyl dehydrogenase, mitochondrial	cell redox homeostasis		7	PBANKA_1446900	0	0	653674	1
	PBANKA_0404800	PF3D7_0306400	x	x	x		x		x	x	x	x	x	x	N/A	FAD-dependent glycerol-3-phosphate dehydrogenase, putative	cell redox homeostasis		16	PBANKA_0404800	113810	1.09562e+06	1.46947e+07	1	x
	PBANKA_0518200	PF3D7_1034400	x	x	x		x			x	x		x	x	SDHA	flavoprotein subunit of succinate dehydrogenase	cell redox homeostasis		7	PBANKA_0518200	0	0	230667	1
	PBANKA_1023400	PF3D7_1419800	x	x	x		x		x	x	x	x	x	x	GR	glutathione reductase	cell redox homeostasis		10	PBANKA_1023400	0	2.37346e+06	8.95858e+06	1
	PBANKA_0938300	PF3D7_1108700	x	x	x		x	x	x	x	x		x	x	HSPJ62	heat shock protein J2	cell redox homeostasis		2	PBANKA_0938300	392287	0	871535	2	x
	PBANKA_0821700	PF3D7_0920800	x	x	x		x	x	x	x	x		x	x	N/A	inosine-5'-monophosphate dehydrogenase	cell redox homeostasis			PBANKA_0821700	0	1.10834e+06	2.47686e+06	3
	PBANKA_1143400	PF3D7_1367500		x	x			x		x			x		N/A	NADH-cytochrome b5 reductase, putative	cell redox homeostasis			PBANKA_1143400	0	430206	2.99965e+06	1	x
	PBANKA_1124900	PF3D7_0626100		x							x		x	x	N/A	oxidoreductase, short-chain dehydrogenase family, putative	cell redox homeostasis		7	PBANKA_1124900	0	508731	389185	6	x
	PBANKA_0702800	PF3D7_0827900	x	x	x		x	x	x	x	x	x	x	x	N/A	protein disulfide-isomerase	cell redox homeostasis		10	PBANKA_0702800	8.81323e+06	2.3677e+06	3.91288e+07	2		x
	PBANKA_0914300	PF3D7_1134100	x	x	x		x	x	x	x	x	x	x	x	N/A	protein disulfide-isomerase, putative	cell redox homeostasis		10	PBANKA_0914300	99145.8	1.76121e+06	1.6138e+07	1		x
	PBANKA_0611600	PF3D7_1437200	x	x	x			x	x	x	x		x	x	N/A	ribonucleoside-diphosphate reductase large subunit, putative	cell redox homeostasis			PBANKA_0611600	0	0	729127	1
	PBANKA_1036600	PF3D7_1405600	x	x			x		x	x	x		x	x	N/A	ribonucleoside-diphosphate reductase small chain, putative	cell redox homeostasis			PBANKA_1036600	0	0	341141	1
	PBANKA_0522400	PF3D7_0422000	x	x	x						x		x	x	N/A	steroid dehydrogenase, putative	cell redox homeostasis			PBANKA_0522400	0	0	2.06284e+06	1	x
	PBANKA_1302800	PF3D7_1438900	x	x	x		x	x	x	x	x	x	x	x	TPx1	thioredoxin peroxidase 1	cell redox homeostasis		2	PBANKA_1302800	0	1.99271e+06	1.81492e+07	1
	PBANKA_0942500	PF3D7_1104400	x	x	x		x	x	x	x	x	x	x	x	Trx-mero	thioredoxin-like mero protein	cell redox homeostasis			PBANKA_0942500	0	334920	2.05108e+06	1		x
	PBANKA_1024000	PF3D7_1419200	x	x	x		x	x	x	x	x		x	x	ATrx1	thioredoxin-like protein, putative	cell redox homeostasis			PBANKA_1024000	0	0	527147	1	x	x
	PBANKA_1365200	PF3D7_1352500	x	x	x		x	x	x	x	x		x	x	N/A	thioredoxin-related protein, putative	cell redox homeostasis		10	PBANKA_1365200	1.17165e+06	4.23863e+06	2.72858e+07	1	x	x
	PBANKA_1030100	PF3D7_1412500	x	x	x		x	x	x	x	x		x	x	ACT2	actin II	cytoskeleton organization		11	PBANKA_1030100	0	711871	723813	3
anti-ACT1	PBANKA_1459300	PF3D7_1246200	x	x	x		x	x	x	x	x	x	x	x	ACT1	actinI	cytoskeleton organization		11	PBANKA_1459300	3.78913e+06	688328	9.5574e+06	2
	PBANKA_0417700	PF3D7_0903700	x	x	x		x	x	x	x	x		x	x	N/A	alpha tubulin 1	cytoskeleton organization		11	PBANKA_0417700	0	542746	1.18941e+07	1
	PBANKA_0522700	PF3D7_0422300	x	x	x			x	x	x	x		x	x	N/A	alpha tubulin 2	cytoskeleton organization		11	PBANKA_0522700	0	0	611785	1
	PBANKA_0206300	PF3D7_0107000	x	x	x			x	x	x	x				CEN1	centrin-1	cytoskeleton organization			PBANKA_0206300	0	0	961408	1
	PBANKA_1310400	PF3D7_1446600	x	x	x		x		x	x	x		x	x	CEN2	centrin-2	cytoskeleton organization			PBANKA_1310400	0	0	3.04809e+06	1
	PBANKA_0214000	PF3D7_0729900	x		x				x		x		x	x	N/A	dynein heavy chain, putative	cytoskeleton organization		11	PBANKA_0214000	0	0	609229	1
	PBANKA_1227000	PF3D7_0803200						x	x	x	x		x		N/A	filament assembling protein, putative	cytoskeleton organization		9	PBANKA_1227000	0	0	313250	1
	PBANKA_1458300	PF3D7_1245100	x		x				x	x	x		x	x	N/A	kinesin-13, putative	cytoskeleton organization		11	PBANKA_1458300	524429	0	503570	5
anti-tubulinβ	PBANKA_1206900	PF3D7_1008700	x	x	x		x	x	x	x	x	x	x	x	N/A	tubulin beta chain	cytoskeleton organization		11	PBANKA_1206900	185816	2.21544e+06	3.80962e+07	1
	PBANKA_1226600	PF3D7_0803700	x	x			x	x	x	x	x				N/A	tubulin gamma chain	cytoskeleton organization		11	PBANKA_1226600	0	0	277576	1
	PBANKA_0204200	PF3D7_0109400	x	x	x		x	x		x	x		x	x	N/A	tubulin-specific chaperone a, putative	cytoskeleton organization			PBANKA_0204200	0	0	744224	1
	PBANKA_0520400	PF3D7_1037500		x			x		x	x	x		x		DYN2	dynamin-like protein	endocytosis		2	PBANKA_0520400	0	0	630490	1
	PBANKA_0903600	PF3D7_1145400	x	x	x		x	x	x	x	x		x	x	DYN1	dynamin-like protein	endocytosis		2	PBANKA_0903600	158129	766977	4.25135e+06	1
	PBANKA_0815400	PF3D7_0914400		x			x	x	x	x	x		x	x	N/A	protein KIC3	endocytosis			PBANKA_0815400	0	0	1.52962e+06	1
	PBANKA_1026600	PF3D7_1416100	x	x	x		x	x	x	x	x		x	x	SEY1	protein SEY1, putative	ER organization			PBANKA_1026600	2.14943e+06	9.69537e+06	3.76364e+06	6	x
	PBANKA_0414500	PF3D7_0316700	x	x			x	x	x	x	x		x	x	YOP1	protein YOP1, putative	ER organization			PBANKA_0414500	0	234069	1.42507e+06	1	x
	PBANKA_1139900				x										RTN1	reticulon-like protein, putative	ER organization			PBANKA_1139900	0	370588	514849	3	x
	PBANKA_1243600	PF3D7_0529000		x	x		x		x	x	x		x	x	TIP	T-cell immunomodulatory protein homolog, putative	immunomodulation			PBANKA_1243600	0	734196	468994	6	x
	PBANKA_1126500	PF3D7_0627800		x	x		x	x	x	x	x		x	x	ACAS	acetyl-CoA synthetase	metabolism	energy metabolism		PBANKA_1126500	0	0	1.09818e+06	1
	PBANKA_1239900	PF3D7_0525100	x	x	x		x	x	x	x	x		x	x	ACS10	acyl-CoA synthetase	metabolism	lipid metabolism		PBANKA_1239900	0	1.33655e+06	5.98919e+06	1
	PBANKA_1453300	PF3D7_1238800	x	x	x		x	x	x	x	x		x	x	ACS11	acyl-CoA synthetase	metabolism	lipid metabolism		PBANKA_1453300	0	419150	6.62121e+06	1
	PBANKA_1235600	PF3D7_0520900	x	x	x		x	x	x	x	x		x	x	SAHH	adenosylhomocysteinase	metabolism			PBANKA_1235600	163513	1.29367e+06	1.60088e+07	1
	PBANKA_0407600	PF3D7_0309500	x	x	x		x	x	x	x	x		x	x	AS	asparagine synthetase [glutamine-hydrolyzing], putative	metabolism	amino acid metabolism		PBANKA_0407600	0	1.73204e+06	5.49724e+06	3
	PBANKA_1357700	PF3D7_1344800	x	x	x		x	x	x	x	x		x	x	ATCase	aspartate carbamoyltransferase	metabolism	amino acid metabolism		PBANKA_1357700	0	1.36273e+06	2.11174e+06	3
	PBANKA_0816400	PF3D7_0915400	x	x	x		x	x	x	x	x		x	x	PFK9	ATP-dependent 6-phosphofructokinase	metabolism	energy metabolism		PBANKA_0816400	0	318914	2.17868e+06	1
	PBANKA_0919800	PF3D7_1128400	x	x	x		x			x	x		x	x	FPPS/GGPPS	bifunctional farnesyl/geranylgeranyl diphosphate synthase	metabolism	lipid metabolism		PBANKA_0919800	0	0	1.09763e+06	1
	PBANKA_1406700	PF3D7_1308200	x	x	x			x	x	x	x		x	x	CPSII	carbamoyl phosphate synthetase	metabolism	amino acid metabolism		PBANKA_1406700	2.31409e+06	1.08873e+07	4.0048e+06	6
	PBANKA_1414100	PF3D7_1315600		x	x		x				x		x	x	PIS	CDP-diacylglycerol--inositol 3-phosphatidyltransferase	metabolism	lipid metabolism		PBANKA_1414100	0	402150	898293	3	x
	PBANKA_0505000	PF3D7_1020800	x	x	x								x	x	N/A	dihydrolipoamide acyltransferase component E2	metabolism	energy metabolism	7	PBANKA_0505000	0	0	480964	1		x
	PBANKA_0104700	PF3D7_0605900	x		x		x			x	x		x	x	ELO-B	elongation of fatty acids protein, putative	metabolism	lipid metabolism		PBANKA_0104700	360550	509298	1.6291e+06	2	x
anti-ENO	PBANKA_1214300	PF3D7_1015900	x	x	x		x	x	x	x	x	x	x	x	ENO	enolase	metabolism	energy metabolism	8	PBANKA_1214300	215604	0	8.32071e+06	1
	PBANKA_1308600	PF3D7_1444800	x	x	x		x	x	x	x	x		x	x	ALDO2	fructose-bisphosphate aldolase	metabolism	energy metabolism	8	PBANKA_1308600	0	0	2.51337e+06	1
	PBANKA_1317500	PF3D7_1453800	x	x	x					x	x		x	x	GluPho	glucose-6-phosphate dehydrogenase-6-phosphogluconolactonase	metabolism	energy metabolism	8	PBANKA_1317500	0	854700	1.91243e+06	3
	PBANKA_1009500	PF3D7_1435300	x	x	x					x	x		x	x	N/A	glutamate synthase [NADH], putative	metabolism	amino acid metabolism		PBANKA_1009500	0	1.46015e+06	4.01967e+06	3
	PBANKA_1326400	PF3D7_1462800	x	x	x		x	x	x	x	x	x	x	x	GAPDH	glyceraldehyde-3-phosphate dehydrogenase	metabolism	energy metabolism	2	PBANKA_1326400	0	1.32449e+06	3.66357e+07	1
	PBANKA_1035900	PF3D7_1406300		x	x					x	x				GDPD	glycerophosphodiester phosphodiesterase	metabolism	lipid metabolism	16	PBANKA_1035900	0	0	2.19361e+07	1
	PBANKA_1122900	PF3D7_0624000	x	x	x		x	x	x	x	x		x	x	HK	hexokinase	metabolism	energy metabolism	8	PBANKA_1122900	0	913972	8.98453e+06	1
	PBANKA_1210800	PF3D7_1012400	x	x	x		x	x	x	x	x		x	x	HGPRT	hypoxanthine-guanine phosphoribosyltransferase	metabolism	nucleoside metabolism		PBANKA_1210800	0	277607	5.14207e+06	1
	PBANKA_1111400	PF3D7_0511800	x	x	x		x	x	x	x	x		x	x	INO1	inositol-3-phosphate synthase	metabolism	lipid metabolism		PBANKA_1111400	0	204140	4.55256e+06	1
	PBANKA_1340100	PF3D7_1324900	x	x	x		x	x	x	x	x	x	x	x	LDH	L-lactate dehydrogenase	metabolism	energy metabolism	8	PBANKA_1340100	0	367079	5.7943e+06	1	x
	PBANKA_1003400	PF3D7_0405700	x		x				x	x	x			x	UIS14	lysine decarboxylase, putative	metabolism	amino acid metabolism		PBANKA_1003400	0	0	364225	1
	PBANKA_0715700	PF3D7_0413700		x	x		x			x	x		x	x	N/A	lysine decarboxylase-like protein, putative	metabolism	amino acid metabolism		PBANKA_0715700	0	0	199942	1	x
	PBANKA_1117700	PF3D7_0618500	x	x	x		x			x	x		x	x	MDH	malate dehydrogenase	metabolism	energy metabolism	7	PBANKA_1117700	0	0	2.19621e+06	1
	PBANKA_1116300	PF3D7_0616800	x	x	x		x		x	x	x	x	x	x	MQO	malate:quinone oxidoreductase	metabolism	energy metabolism	16	PBANKA_1116300	0	376970	3.02482e+06	1
	PBANKA_1228400	PF3D7_0801800	x	x	x		x	x	x	x	x				N/A	mannose-6-phosphate isomerase, putative	metabolism	carbohydrate metabolism	8	PBANKA_1228400	0	0	257586	1
	PBANKA_1014000	PF3D7_1430700		x	x		x			x	x	x	x	x	GDH2	NADP-specific glutamate dehydrogenase	metabolism	amino acid metabolism	7	PBANKA_1014000	0	0	1.41122e+06	1		x
	PBANKA_1355900	PF3D7_1342800		x	x		x		x	x	x		x	x	PEPCK	phosphoenolpyruvate carboxykinase	metabolism	energy metabolism		PBANKA_1355900	394543	273955	3.33182e+06	1
	PBANKA_1210900	PF3D7_1012500	x	x	x		x		x	x	x		x	x	N/A	phosphoglucomutase, putative	metabolism	energy metabolism	8	PBANKA_1210900	0	0	2.05239e+06	1
	PBANKA_0715500	PF3D7_0413500	x	x	x		x	x	x	x	x		x	x	PGM2	phosphoglucomutase-2	metabolism	energy metabolism		PBANKA_0715500	0	152947	1.85722e+06	1	x
	PBANKA_0823400	PF3D7_0922500	x	x	x		x	x	x	x	x		x	x	PGK	phosphoglycerate kinase	metabolism	energy metabolism	2	PBANKA_0823400	0	0	776024	1
	PBANKA_0928100	PF3D7_1120100	x	x	x		x	x	x	x	x		x	x	PGM1	phosphoglycerate mutase, putative	metabolism	energy metabolism		PBANKA_0928100	0	0	1.7787e+06	1
	PBANKA_1128100	PF3D7_0629300		x	x										PL	phospholipase, putative	metabolism	lipid metabolism	16	PBANKA_1128100	97201.5	0	8.63073e+06	1	x
	PBANKA_1340300	PF3D7_1325100	x	x	x		x	x	x	x	x	x	x	x	N/A	phosphoribosylpyrophosphate synthetase	metabolism	nucleoside metabolism	8	PBANKA_1340300	0	583705	4.24127e+06	1
	PBANKA_1113000	PF3D7_0513300	x	x	x		x	x	x	x	x	x	x	x	PNP	purine nucleoside phosphorylase	metabolism	nucleoside metabolism		PBANKA_1113000	119918	2.12647e+06	2.37237e+07	1
	PBANKA_1120200	PF3D7_0621200	x	x	x		x	x	x	x	x		x	x	PDX1	pyridoxine biosynthesis protein PDX1	metabolism	amino acid metabolism	8	PBANKA_1120200	0	0	2.93941e+06	1
	PBANKA_0931800	PF3D7_1116200		x	x					x	x				PDX2	pyridoxine biosynthesis protein PDX2	metabolism	amino acid metabolism	8	PBANKA_0931800	0	0	453754	1
	PBANKA_1310100	PF3D7_1446400		x	x								x	x	N/A	pyruvate dehydrogenase E1 component subunit beta	metabolism	energy metabolism	7	PBANKA_1310100	0	0	378237	1		x
	PBANKA_1125600	PF3D7_0626800	x	x	x		x	x	x	x	x		x	x	N/A	pyruvate kinase	metabolism	energy metabolism	8	PBANKA_1125600	0	2.29262e+06	1.39129e+07	1
	PBANKA_0520000	PF3D7_1037100	x	x	x				x	x	x		x	x	N/A	pyruvate kinase 2	metabolism	energy metabolism	7	PBANKA_0520000	0	0	191782	1		x
	PBANKA_0919300	PF3D7_1129000	x	x	x		x	x	x	x	x	x	x	x	N/A	spermidine synthase	metabolism	amino acid metabolism		PBANKA_0919300	396901	4.87597e+06	6.21779e+06	3	x
	PBANKA_0938500	PF3D7_1108500	x	x	x		x	x	x	x	x		x	x	N/A	succinate--CoA ligase [ADP-forming] subunit alpha, putative	metabolism	energy metabolism	7	PBANKA_0938500	0	180443	498371	3
	PBANKA_1013200	PF3D7_1431600	x	x	x		x		x	x	x		x	x	N/A	succinate--CoA ligase [ADP-forming] subunit beta	metabolism	energy metabolism	7	PBANKA_1013200	588164	226908	2.24774e+06	2
	PBANKA_0109100	PF3D7_0610800	x	x	x		x	x	x	x	x		x	x	TK	transketolase	metabolism	energy metabolism	8	PBANKA_0109100	0	0	1.01264e+06	1
	PBANKA_0105900	PF3D7_0607300		x	x									x	UROD	uroporphyrinogen III decarboxylase	metabolism	apicoplast activity	8	PBANKA_0105900	0	0	476880	1	x
	PBANKA_0706700	PF3D7_0823900	x	x	x		x		x	x	x		x	x	DTC	dicarboxylate/tricarboxylate carrier	mithocondrial activity		12	PBANKA_0706700	0	1.50961e+06	1.99478e+06	3	x
	PBANKA_0828700	PF3D7_0927900	x	x	x		x	x	x	x			x	x	PSD	phosphatidylserine decarboxylase	mithocondrial activity		16	PBANKA_0828700	0	0	805463	1	x
	PBANKA_1226700	PF3D7_0803500													N/A	AAA family ATPase, putative	mitochondrial activity		12	PBANKA_1226700	112445	167631	168003	4
	PBANKA_0804600	PF3D7_0707400						x	x	x	x		x	x	N/A	AAA family ATPase, putative	mitochondrial activity		17	PBANKA_0804600	0	1.03576e+06	560839	6
	PBANKA_1210700	PF3D7_1012300	x	x	x					x	x		x	x	QCR7	cytochrome b-c1 complex subunit 7, putative	mitochondrial activity			PBANKA_1210700	0	741982	2.39342e+06	3
	PBANKA_1121500	PF3D7_0622600		x	x					x	x		x	x	QCR9	cytochrome b-c1 complex subunit 9, putative	mitochondrial activity			PBANKA_1121500	0	0	158949	1	x
	PBANKA_1303300	PF3D7_1439400	x	x	x		x	x		x	x		x	x	N/A	cytochrome b-c1 complex subunit Rieske, putative	mitochondrial activity			PBANKA_1303300	160895	0	2.88079e+06	1
	PBANKA_0828600	PF3D7_0927800	x	x	x						x		x	x	COX5B	cytochrome c oxidase subunit 5B, putative	mitochondrial activity			PBANKA_0828600	0	202688	1.5399e+06	1
	PBANKA_1328400	PF3D7_1465000	x	x	x		x			x	x		x	x	COX6A	cytochrome c oxidase subunit 6A, putative	mitochondrial activity			PBANKA_1328400	0	0	502321	1	x
	PBANKA_1039700	PF3D7_1402200	x	x	x						x		x	x	N/A	cytochrome c oxidase subunit ApiCOX19, putative	mitochondrial activity			PBANKA_1039700	0	207506	925851	1	x
	PBANKA_1138000	PF3D7_1362000			x						x		x		N/A	cytochrome c oxidase subunit ApiCOX24, putative	mitochondrial activity			PBANKA_1138000	0	673655	970648	3	x
	PBANKA_1326300	PF3D7_1462700	x	x	x		x			x	x		x	x	CYT1	cytochrome c1, heme protein, mitochondrial, putative	mitochondrial activity			PBANKA_1326300	432393	442433	1.3457e+06	2	x
	PBANKA_0402300	PF3D7_0303700		x	x		x	x	x	x	x		x	x	BCKDH-E2	lipoamide acyltransferase component of branched-chain alpha-keto acid dehydrogenase complex	mitochondrial activity		7	PBANKA_0402300	0	0	953922	1
	PBANKA_1010000	PF3D7_1434800	x	x	x		x	x	x	x	x		x	x	N/A	mitochondrial acidic protein MAM33, putative	mitochondrial activity		17	PBANKA_1010000	0	0	4.02823e+06	1
	PBANKA_0102000	PF3D7_0603200									x		x		BCS1	mitochondrial chaperone BCS1, putative	mitochondrial activity		12	PBANKA_0102000	909709	1.14547e+06	901415	4	x
	PBANKA_1116500	PF3D7_0617000	x	x	x		x	x	x	x	x	x	x	x	TOM40	mitochondrial import receptor subunit TOM40, putative	mitochondrial activity		12	PBANKA_1116500	98965	1.85457e+06	2.41995e+06	3
	PBANKA_0601100	PF3D7_1202200	x	x	x		x			x	x		x	x	PIC	mitochondrial phosphate carrier protein	mitochondrial activity		12	PBANKA_0601100	0	1.74542e+06	2.93856e+06	3
	PBANKA_1237900	PF3D7_0523100	x	x	x		x		x	x	x	x	x	x	QCR2	mitochondrial-processing peptidase subunit alpha, putative	mitochondrial activity		12	PBANKA_1237900	118759	1.54648e+06	4.00133e+06	3
	PBANKA_0834400	PF3D7_0933600	x	x	x		x	x		x	x		x	x	QCR1	mitochondrial-processing peptidase subunit beta, putative	mitochondrial activity		12	PBANKA_0834400	2.79197e+06	2.31034e+06	7.74948e+06	2
	PBANKA_0701500	PF3D7_0829200	x	x	x		x		x	x	x		x	x	PHB1	prohibitin 1, putative	mitochondrial activity			PBANKA_0701500	1.2022e+06	1.17767e+06	3.80163e+06	2
	PBANKA_1213100	PF3D7_1014700	x	x	x		x		x	x	x		x	x	PHB2	prohibitin 2, putative	mitochondrial activity		12	PBANKA_1213100	256124	1.83488e+06	1.59582e+06	6
	PBANKA_0208100	PF3D7_0105200		x	x		x	x	x	x	x	x	x	x	N/A	RAP protein RAP1	mitochondrial activity			PBANKA_0208100	70214.1	0	1.80151e+06	1
	PBANKA_0203650	PF3D7_0109950		x	x						x		x	x	N/A	respiratory chain complex 2 associated protein 3	mitochondrial activity			PBANKA_0203650	0	348416	341794	3	x
	PBANKA_1359500	PF3D7_1346600			x						x		x	x	N/A	respiratory chain complex 2 associated protein 4	mitochondrial activity			PBANKA_1359500	0	0	739168	1
	PBANKA_0924400	PF3D7_1123900		x	x		x	x	x	x	x		x	x	SNU13	13 kDa ribonucleoprotein-associated protein, putative	nuclear activity	RNA processing	1	PBANKA_0924400	0	0	2.63541e+06	1
	PBANKA_0618800	PF3D7_0721300													DDX31	ATP-dependent DNA helicase DDX31	nuclear activity	translational control	4	PBANKA_0618800	0	0	174116	1
	PBANKA_1426900	PF3D7_0810600	x	x	x		x	x	x	x	x	x	x	x	DBP1	ATP-dependent RNA helicase DBP1, putative	nuclear activity	translational control		PBANKA_1426900	0	3.20901e+06	7.54869e+06	3
	PBANKA_1322700	PF3D7_1459000		x	x			x	x	x	x		x	x	DBP5	ATP-dependent RNA helicase DBP5	nuclear activity	translational control		PBANKA_1322700	0	1.39162e+06	2.59477e+06	3
	PBANKA_1309700	PF3D7_1445900	x	x	x		x	x	x	x	x		x	x	DDX17	ATP-dependent RNA helicase DDX17	nuclear activity	translational control	4	PBANKA_1309700	1.08975e+06	3.41001e+07	1.72669e+07	6
	PBANKA_1217700	PF3D7_0320800	x	x	x				x	x	x		x	x	DOZI	ATP-dependent RNA helicase DDX6	nuclear activity	translational control	1	PBANKA_1217700	462287	2.97236e+06	2.20293e+06	6
	PBANKA_0418000	PF3D7_0903400	x	x	x		x	x	x	x	x		x	x	DDX60	ATP-dependent RNA helicase DDX60, putative	nuclear activity	translational control		PBANKA_0418000	1.11759e+06	1.9356e+06	4.00823e+06	3
	PBANKA_0306800	PF3D7_0209800	x	x	x		x	x	x	x	x		x	x	UAP56	ATP-dependent RNA helicase UAP56	nuclear activity	translational control		PBANKA_0306800	1.71546e+06	2.57217e+07	1.53435e+07	6
	PBANKA_1010800	PF3D7_1434000	x	x	x						x				CAF16	CCR4-associated factor 16, putative	nuclear activity	translational control		PBANKA_1010800	0	641797	4.84809e+06	1
	PBANKA_0943100	PF3D7_1103800	x	x	x			x	x	x	x		x	x	NOT1-G	CCR4-NOT transcription complex subunit NOT1-G, putative	nuclear activity	translational control	1	PBANKA_0943100	0	0	1.33172e+06	1
	PBANKA_0942700	PF3D7_1104200		x	x		x	x	x	x	x		x	x	SNF2L	chromatin remodeling protein	nuclear activity	chromatin organization	6	PBANKA_0942700	412447	0	486331	5
	PBANKA_1032700	PF3D7_1409800	x	x	x		x	x	x	x	x		x	x	CELF2	CUGBP Elav-like family member 2, putative	nuclear activity	translational control	1	PBANKA_1032700	287617	464883	5.41177e+06	1
	PBANKA_1441900														DH60	DNA helicase 60, putative	nuclear activity	replication	4	PBANKA_1441900	0	799470	816709	3
	PBANKA_1024900	PF3D7_1417800	x	x				x	x	x	x			x	MCM2	DNA replication licensing factor MCM2	nuclear activity	replication	6	PBANKA_1024900	0	0	1.47996e+06	1
	PBANKA_1415600	PF3D7_1317100	x	x					x	x	x				MCM4	DNA replication licensing factor MCM4	nuclear activity	replication		PBANKA_1415600	180459	0	459368	2
	PBANKA_1131600	PF3D7_1355100	x	x					x	x	x				MCM6	DNA replication licensing factor MCM6	nuclear activity	replication	6	PBANKA_1131600	0	0	292311	1
	PBANKA_0803100	PF3D7_0705400	x	x						x	x				MCM7	DNA replication licensing factor MCM7	nuclear activity	replication		PBANKA_0803100	0	0	1.15801e+06	1
	PBANKA_1423300	PF3D7_0814200	x	x	x		x	x	x	x	x		x	x	ALBA1	DNA/RNA-binding protein Alba 1	nuclear activity	translational control		PBANKA_1423300	0	4.53177e+06	1.20026e+07	3
	PBANKA_1204400	PF3D7_1006200	x	x	x		x	x	x	x	x		x	x	ALBA3	DNA/RNA-binding protein Alba 3	nuclear activity	translational control		PBANKA_1204400	0	2.16145e+06	1.00928e+07	1
	PBANKA_1360300	PF3D7_1347500	x	x	x		x	x	x	x	x	x	x	x	ALBA4	DNA/RNA-binding protein Alba 4	nuclear activity	translational control		PBANKA_1360300	0	3.2124e+06	8.24525e+06	3
	PBANKA_0807000	PF3D7_0318200	x	x	x		x	x	x	x	x		x	x	RPB1	DNA-directed RNA polymerase II subunit RPB1	nuclear activity	transcription	15	PBANKA_0807000	0	305916	931479	3
	PBANKA_1403400	PF3D7_1304900		x	x				x	x	x			x	RPB11	DNA-directed RNA polymerase II subunit RPB11	nuclear activity	transcription	15	PBANKA_1403400	0	0	1.29332e+06	1
	PBANKA_0312400	PF3D7_0215700	x	x	x		x		x	x	x		x	x	RPB2	DNA-directed RNA polymerase II subunit RPB2, putative	nuclear activity	transcription	15	PBANKA_0312400	0	0	438698	1
	PBANKA_0823900	PF3D7_0923000		x	x				x	x	x		x	x	RPB3	DNA-directed RNA polymerase II subunit RPB3, putative	nuclear activity	transcription	15	PBANKA_0823900	0	0	240892	1
	PBANKA_0905700	PF3D7_1143300		x						x	x				RPC40	DNA-directed RNA polymerases I and III subunit RPAC1, putative	nuclear activity	transcription	1	PBANKA_0905700	0	285499	1.19476e+06	1
	PBANKA_0810600	PF3D7_0909400		x	x		x	x	x	x			x	x	N/A	exoribonuclease, putative	nuclear activity	translational control	1	PBANKA_0810600	0	0	436037	1
	PBANKA_0401500	PF3D7_0302900	x	x	x		x	x	x	x	x		x	x	N/A	exportin-1, putative	nuclear activity	transport		PBANKA_0401500	0	244811	1.25837e+06	1
	PBANKA_0811300	PF3D7_0910100	x	x	x		x	x	x	x	x		x	x	N/A	exportin-7, putative	nuclear activity	transport	13	PBANKA_0811300	124432	1.95899e+06	2.17074e+06	3
	PBANKA_1232200	PF3D7_0517400	x	x	x		x	x	x	x	x		x	x	FACT-L	FACT complex subunit SPT16, putative	nuclear activity	chromatin organization	6	PBANKA_1232200	0	328444	1.94324e+06	1
	PBANKA_1305300	PF3D7_1441400	x	x	x		x	x	x	x	x		x	x	FACT-S	FACT complex subunit SSRP1, putative	nuclear activity	chromatin organization	6	PBANKA_1305300	0	581298	1.14631e+06	3
	PBANKA_1408000	PF3D7_1309500		x	x		x		x	x	x		x	x	GAR1	H/ACA ribonucleoprotein complex subunit 1, putative	nuclear activity	ribosome biogenesis	4	PBANKA_1408000	0	414567	1.12598e+06	3
	PBANKA_1025200	PF3D7_1417500		x	x		x		x	x	x		x	x	CBF5	H/ACA ribonucleoprotein complex subunit 4, putative	nuclear activity	ribosome biogenesis	1	PBANKA_1025200	0	0	1.86727e+06	1
	PBANKA_0712900	PF3D7_0817900	x	x	x		x	x	x	x	x		x	x	HMGB2	high mobility group protein B2	nuclear activity	chromatin organization	6	PBANKA_0712900	0	601067	5.80476e+06	1
	PBANKA_1117000	PF3D7_0617800	x	x	x		x	x	x	x	x	x	x	x	H2A	histone H2A	nuclear activity	chromatin organization	6	PBANKA_1117000	618030	2.32712e+06	1.02656e+07	1
	PBANKA_1217600	PF3D7_0320900	x	x	x		x	x	x	x	x	x	x	x	H2A.Z	histone H2A.Z	nuclear activity	chromatin organization	6	PBANKA_1217600	0	1.54303e+06	4.69682e+06	3
	PBANKA_0941800	PF3D7_1105100	x	x	x		x	x	x	x	x	x	x	x	H2B	histone H2B	nuclear activity	chromatin organization	6	PBANKA_0941800	1.22965e+06	1.11592e+07	3.02491e+07	3
	PBANKA_1420600	PF3D7_0714000	x	x	x		x	x	x	x	x	x	x	x	H2B.Z	histone H2B variant	nuclear activity	chromatin organization	6	PBANKA_1420600	881247	1.08914e+07	1.63448e+07	3
	PBANKA_0941900	PF3D7_1105000		x	x		x	x	x	x	x	x	x	x	H4	histone H4	nuclear activity	chromatin organization	6	PBANKA_0941900	2.22934e+06	4.17613e+07	5.33898e+07	3
	PBANKA_1426000	PF3D7_0811500		x	x			x		x	x			x	CARM1	histone-arginine methyltransferase CARM1, putative	nuclear activity	chromatin organization		PBANKA_1426000	0	177149	285921	3
	PBANKA_0833600	PF3D7_0932800	x	x	x		x	x	x	x	x		x	x	CSE1	importin alpha re-exporter, putative	nuclear activity	transport	13	PBANKA_0833600	0	0	679518	1
	PBANKA_1422400	PF3D7_0815200	x	x	x		x		x	x	x		x	x	N/A	importin subunit beta, putative	nuclear activity	transport	13	PBANKA_1422400	234991	353651	1.60558e+06	2
	PBANKA_1365300	PF3D7_1352700	x	x	x					x	x		x	x	AQR	intron-binding protein aquarius, putative	nuclear activity	RNA processing	1	PBANKA_1365300	0	575183	280241	6
	PBANKA_1425100	PF3D7_0812400	x	x	x		x	x	x	x	x		x	x	KARalpha	karyopherin alpha	nuclear activity	transport	13	PBANKA_1425100	0	895036	8.69163e+06	1
	PBANKA_1238800	PF3D7_0524000	x	x	x		x	x	x	x	x		x	x	N/A	karyopherin beta	nuclear activity	transport	13	PBANKA_1238800	532770	8.68275e+06	3.82392e+07	1
	PBANKA_1321000	PF3D7_1457300	x	x	x		x	x	x	x	x		x	x	N/A	MA3 domain-containing protein, putative	nuclear activity	RNA processing	1	PBANKA_1321000	0	412984	1.41606e+06	1
	PBANKA_1120300	PF3D7_0621300							x						PUF3	mRNA-binding protein PUF3	nuclear activity	translational control	4	PBANKA_1120300	0	0	102418	1
	PBANKA_0504900	PF3D7_1020700	x	x	x					x	x				N/A	N-acetyltransferase, GNAT family, putative	nuclear activity	ribosome biogenesis	4	PBANKA_0504900	289096	0	1.13342e+06	2
	PBANKA_1353700	PF3D7_1340300	x	x					x						N/A	nucleolar complex protein 2, putative	nuclear activity	ribosome biogenesis	4	PBANKA_1353700	0	1.04296e+06	750125	6
	PBANKA_0111200	PF3D7_0612900		x					x		x				NOG1	nucleolar GTP-binding protein 1, putative	nuclear activity	ribosome biogenesis	4	PBANKA_0111200	915437	1.16696e+06	349807
	PBANKA_1207000	PF3D7_1008800		x	x		x	x	x	x	x		x	x	NOP5	nucleolar protein 5, putative	nuclear activity	ribosome biogenesis	4	PBANKA_1207000	85021.2	6.62401e+06	2.0405e+06	6
	PBANKA_0929600	PF3D7_1118500		x	x		x	x	x	x	x		x	x	NOP56	nucleolar protein 56, putative	nuclear activity	ribosome biogenesis	4	PBANKA_0929600	595083	5.07225e+06	4.2052e+06	6
	PBANKA_0417900			x	x										NUP138	nucleoporin NUP138	nuclear activity	transport		PBANKA_0417900	176097	0	192229	5
	PBANKA_1365100	PF3D7_1352400		x	x			x	x	x	x		x	x	NUP176	nucleoporin NUP176, putative	nuclear activity	transport		PBANKA_1365100	0	0	149863	1
	PBANKA_0416300	PF3D7_0905100		x	x			x	x	x	x		x	x	NUP221	nucleoporin NUP221, putative	nuclear activity	transport		PBANKA_0416300	0	0	189033	1	x
	PBANKA_0107600			x	x										NUP637	nucleoporin NUP637, putative	nuclear activity	transport	13	PBANKA_0107600	0	0	147572	1
	PBANKA_0602700	PF3D7_1203700	x	x	x		x	x	x	x	x	x	x	x	NAPL	nucleosome assembly protein	nuclear activity	chromatin organization	6	PBANKA_0602700	0	2.51305e+06	1.79394e+07	1
anti-SET	PBANKA_0819900	PF3D7_0919000	x	x	x		x	x	x	x	x		x	x	NAPS	nucleosome assembly protein	nuclear activity	chromatin organization	6	PBANKA_0819900	0	191342	3.81366e+06	1
	PBANKA_1452200	PF3D7_1237600													PWP1	periodic tryptophan protein 1, putative	nuclear activity	RNA processing	4	PBANKA_1452200	0	162455	406566	3
	PBANKA_1227900	PF3D7_0802300		x											PWP2	periodic tryptophan protein 2, putative	nuclear activity	RNA processing	4	PBANKA_1227900	912723	1.27473e+06	1.38945e+06	4
	PBANKA_0939200	PF3D7_1107700		x						x					PES	pescadillo homolog	nuclear activity	ribosome biogenesis	4	PBANKA_0939200	0	0	319898	1
	PBANKA_1439200	PF3D7_1224300	x	x	x		x	x	x	x	x		x	x	PABP1	polyadenylate-binding protein 1, putative	nuclear activity	translational control	1	PBANKA_1439200	1.70192e+06	546730	7.8221e+06	2
	PBANKA_1210200	PF3D7_1011800	x	x	x		x	x	x	x	x		x	x	PREBP	PRE-binding protein	nuclear activity	RNA processing		PBANKA_1210200	108942	1.25719e+07	1.6802e+07	3
	PBANKA_0406800	PF3D7_0308600	x	x	x		x	x	x	x	x		x	x	PRPF19	pre-mRNA-processing factor 19, putative	nuclear activity	RNA processing	1	PBANKA_0406800	0	484051	1.09717e+06	3
	PBANKA_1415000	PF3D7_1316500		x	x						x			x	PRP40	pre-mRNA-processing factor 40, putative	nuclear activity	RNA processing	1	PBANKA_1415000	0	174479	462178	3
	PBANKA_1003100	PF3D7_0405400	x	x	x		x		x	x	x		x	x	PRPF8	pre-mRNA-processing-splicing factor 8, putative	nuclear activity	RNA processing	1	PBANKA_1003100	1.98849e+06	1.98174e+06	3.08659e+06	4
	PBANKA_0522900	PF3D7_0422500	x	x	x		x		x	x	x		x	x	BRR2	pre-mRNA-splicing helicase BRR2, putative	nuclear activity	RNA processing	1	PBANKA_0522900	750095	0	471046	5
	PBANKA_1445500	PF3D7_1230800		x	x			x	x	x	x				WTAP	pre-mRNA-splicing regulator WTAP, putative	nuclear activity	RNA processing		PBANKA_1445500	0	0	813607	1
	PBANKA_1137900	PF3D7_1361900	x	x	x		x	x	x	x	x	x	x	x	PCNA1	proliferating cell nuclear antigen 1	nuclear activity	replication		PBANKA_1137900	0	0	2.00838e+06	1
	PBANKA_1445400	PF3D7_1230700		x	x				x	x			x	x	SEC13	protein transport protein SEC13	nuclear activity	transport		PBANKA_1445400	0	392877	1.02618e+06	3
	PBANKA_0314700	PF3D7_0218000	x	x	x		x	x	x	x	x			x	RFC2	replication factor C subunit 2, putative	nuclear activity	replication		PBANKA_0314700	0	0	950506	1
	PBANKA_1326800	PF3D7_1463200	x	x	x		x		x	x	x		x	x	RFC3	replication factor C subunit 3, putative	nuclear activity	replication		PBANKA_1326800	0	0	792511	1
	PBANKA_1455100	PF3D7_1241700	x	x	x		x	x	x	x	x		x	x	RFC4	replication factor C subunit 4, putative	nuclear activity	replication	15	PBANKA_1455100	0	274505	826538	3
	PBANKA_0918800	PF3D7_1129400		x					x	x	x			x	NSUN3	RNA cytosine C(5)-methyltransferase, putative	nuclear activity	RNA processing	4	PBANKA_0918800	0	1.20255e+06	349002	6
	PBANKA_0817700	PF3D7_0916700	x	x	x		x	x	x	x	x		x	x	HoMu	RNA-binding protein musashi, putative	nuclear activity	translational control		PBANKA_0817700	0	0	344533	1
	PBANKA_1035100	PF3D7_1407100	x	x	x		x	x	x	x	x		x	x	NOP1	rRNA 2'-O-methyltransferase fibrillarin, putative	nuclear activity	RNA processing	1	PBANKA_1035100	0	3.94934e+06	4.25939e+06	3
	PBANKA_0940900	PF3D7_1106000	x	x	x		x	x	x	x	x		x	x	RUVB2	RuvB-like helicase 2	nuclear activity	chromatin organization		PBANKA_0940900	1.43628e+06	537789	4.01944e+06	2
	PBANKA_1138200	PF3D7_1362200	x	x	x		x	x	x	x	x		x	x	RUVB3	RuvB-like helicase 3	nuclear activity	chromatin organization		PBANKA_1138200	0	521607	4.37985e+06	1
	PBANKA_0823100	PF3D7_0922200	x	x	x		x	x	x	x	x		x	x	SAMS	S-adenosylmethionine synthetase	nuclear activity	methylation		PBANKA_0823100	150779	1.26298e+06	1.61249e+06	3
	PBANKA_1232100	PF3D7_0517300	x	x	x		x	x	x	x	x		x	x	SR1	serine/arginine-rich splicing factor 1	nuclear activity	RNA processing		PBANKA_1232100	0	966887	1.58791e+06	3
	PBANKA_1103000	PF3D7_0503300	x	x	x				x	x	x		x	x	SRSF12	serine/arginine-rich splicing factor 12	nuclear activity	RNA processing		PBANKA_1103000	0	253280	932841	1
	PBANKA_1108400	PF3D7_0508800			x		x	x	x	x	x		x	x	SSB	single-stranded DNA-binding protein	nuclear activity	replication	17	PBANKA_1108400	0	0	756792	1
	PBANKA_1363000	PF3D7_1350200		x			x		x		x				SNRPE	small nuclear ribonucleoprotein E, putative	nuclear activity	RNA processing	1	PBANKA_1363000	0	0	901526	1
	PBANKA_0921500	PF3D7_1126900		x			x		x		x		x	x	SNRPF	small nuclear ribonucleoprotein F, putative	nuclear activity	RNA processing	1	PBANKA_0921500	0	0	989411	1
	PBANKA_0922800	PF3D7_1125500		x	x		x		x	x	x		x	x	SNRPD1	small nuclear ribonucleoprotein Sm D1, putative	nuclear activity	RNA processing	1	PBANKA_0922800	0	0	1.20882e+06	1
	PBANKA_0811000	PF3D7_0909800		x	x		x				x		x	x	SNRPD3	small nuclear ribonucleoprotein Sm D3, putative	nuclear activity	RNA processing	1	PBANKA_0811000	0	102260	536460	1
	PBANKA_0825600	PF3D7_0924700		x	x					x	x		x	x	SF3A3	splicing factor 3A subunit 3, putative	nuclear activity	RNA processing	1	PBANKA_0825600	0	0	580971	1
	PBANKA_0407100	PF3D7_0308900		x	x		x		x	x	x		x	x	SF3B1	splicing factor 3B subunit 1, putative	nuclear activity	RNA processing	1	PBANKA_0407100	0	244815	210003	6
	PBANKA_1449400	PF3D7_1234800		x	x		x		x	x	x		x	x	SF3B3	splicing factor 3B subunit 3, putative	nuclear activity	RNA processing	1	PBANKA_1449400	99582.7	0	652636	1
	PBANKA_0716000	PF3D7_0414000	x	x	x		x		x	x	x		x		SMC3	structural maintenance of chromosomes protein 3	nuclear activity	chromatin organization	6	PBANKA_0716000	0	0	343615	1
	PBANKA_0604300	PF3D7_1205600	x	x	x		x	x	x	x	x		x	x	TRP1	tetratricopeptide repeat protein, putative	nuclear activity	chromatin organization		PBANKA_0604300	0	0	239000	1
	PBANKA_1462700	PF3D7_1249800		x	x			x	x	x	x		x	x	THO2	THO complex subunit 2, putative	nuclear activity	transport		PBANKA_1462700	0	245351	1.20851e+06	1
	PBANKA_1421100	PF3D7_0714500	x	x	x		x		x	x	x			x	N/A	transcription elongation factor s-II, putative	nuclear activity	transcription	15	PBANKA_1421100	0	0	455405	1
	PBANKA_1036000	PF3D7_1406200	x	x	x		x	x	x	x	x		x	x	SPT6	transcription elongation factor SPT6, putative	nuclear activity	transcription	6	PBANKA_1036000	753757	972514	952418	4
	PBANKA_1018500	PF3D7_1426100	x	x	x		x		x	x	x		x	x	BTF3	transcription factor BTF3, putative	nuclear activity	transcription	1	PBANKA_1018500	0	0	1.26518e+06	1
	PBANKA_1126400	PF3D7_0627700	x	x	x		x			x	x		x	x	N/A	transportin	nuclear activity	transport	13	PBANKA_1126400	0	474517	2.81051e+06	1
	PBANKA_1417800	PF3D7_1319300		x	x		x		x	x	x		x	x	TRM1	tRNA (guanine(26)-N(2))-dimethyltransferase, putative	nuclear activity	RNA processing	4	PBANKA_1417800	1.78636e+06	2.16038e+07	2.2082e+06	7
	PBANKA_0912300	PF3D7_1136300	x	x	x		x		x	x	x		x	x	TSN	tudor staphylococcal nuclease	nuclear activity	RNA processing		PBANKA_0912300	0	1.41405e+06	7.96828e+06	1
	PBANKA_1348300			x	x										UTP4	U3 small nucleolar RNA-associated protein 4, putative	nuclear activity	ribosome biogenesis	4	PBANKA_1348300	0	647521	448540	6
	PBANKA_1202200	PF3D7_1003800		x	x		x		x	x	x		x	x	EFTUD2	U5 small nuclear ribonucleoprotein component, putative	nuclear activity	RNA processing	15	PBANKA_1202200	0	240411	837752	1
	PBANKA_1332100	PF3D7_1468900		x	x		x	x	x	x	x		x	x	N/A	zinc finger protein, putative	nuclear activity	RNA processing		PBANKA_1332100	0	0	1.01996e+06	1
	PBANKA_0506900	PF3D7_1022700	x	x	x		x			x	x		x	x	PLSCR	phospholipid scramblase	phospholipid scrambling			PBANKA_0506900	0	861853	5.18082e+06	1
	PBANKA_1308200	PF3D7_1444300	x	x	x		x	x	x	x	x		x	x	LPAAT	1-acyl-sn-glycerol-3-phosphate acyltransferase, putative	protein folding		16	PBANKA_1308200	0	113326	586645	1	x
	PBANKA_1347800	PF3D7_1333000		x	x		x	x		x	x		x	x	CPN20	20 kDa chaperonin	protein folding		2	PBANKA_1347800	0	0	590676	1		x
	PBANKA_1446800	PF3D7_1232100	x	x	x		x	x	x	x	x	x	x	x	CPN60	60 kDa chaperonin	protein folding		2	PBANKA_1446800	4.50186e+06	1.95432e+06	1.56533e+07	2		x
	PBANKA_0714200	PF3D7_0816600	x	x	x		x		x	x	x		x	x	ClpB1	chaperone protein ClpB1	protein folding			PBANKA_0714200	0	0	775329	1		x
	PBANKA_1238200	PF3D7_0523400	x	x	x		x		x	x	x				N/A	DnaJ protein, putative	protein folding		10	PBANKA_1238200	0	0	354314	1	x
	PBANKA_0706800	PF3D7_0823800	x	x	x		x	x	x	x	x		x	x	N/A	DnaJ protein, putative	protein folding		4	PBANKA_0706800	0	548799	1.73664e+06	3	x
	PBANKA_1127800	PF3D7_0629200	x	x	x		x	x	x	x	x		x	x	N/A	DnaJ protein, putative	protein folding		10	PBANKA_1127800	0	0	1.24811e+06	1		x
	PBANKA_1357200	PF3D7_1344200	x	x	x			x	x	x	x		x	x	GRP170	endoplasmic reticulum chaperone GRP170	protein folding		2	PBANKA_1357200	0	184650	5.2533e+06	1		x
	PBANKA_1437300	PF3D7_1222300	x	x	x		x	x	x	x	x	x	x	x	GRP94	endoplasmin, putative	protein folding		10	PBANKA_1437300	9.82115e+06	1.09143e+07	2.93406e+07	2		x
	PBANKA_1426300	PF3D7_0811200	x	x	x		x		x	x	x		x	x	EMC1	ER membrane protein complex subunit 1, putative	protein folding			PBANKA_1426300	0	0	964840	1	x	x
	PBANKA_1032500	PF3D7_1410000		x	x		x		x	x	x		x	x	EMC2	ER membrane protein complex subunit 2, putative	protein folding			PBANKA_1032500	0	464123	212991	6
	PBANKA_1136400	PF3D7_1360200	x	x	x		x	x	x	x	x		x	x	EMC3	ER membrane protein complex subunit 3, putative	protein folding			PBANKA_1136400	0	0	1.08767e+06	1	x
	PBANKA_1409000	PF3D7_1310500	x		x		x			x	x		x	x	EMC7	ER membrane protein complex subunit 7, putative	protein folding			PBANKA_1409000	0	0	650292	1	x
	PBANKA_0909100	PF3D7_1139900		x	x		x			x	x		x	x	EMC8	ER membrane protein complex subunit 8, putative	protein folding			PBANKA_0909100	0	0	1.52038e+06	1
	PBANKA_1418300	PF3D7_1320000	x	x	x		x	x	x	x	x		x	x	PRP2	golgi protein 1	protein folding			PBANKA_1418300	0	616635	1.46527e+06	3		x
	PBANKA_0924800	PF3D7_1123500	x	x	x		x	x	x	x	x		x	x	GP2	golgi protein 2	protein folding			PBANKA_0924800	0	116089	1.40547e+06	1	x	x
	PBANKA_0923600	PF3D7_1124700	x	x	x		x	x	x	x	x		x	x	MGE1	GrpE protein homolog, mitochondrial, putative	protein folding		17	PBANKA_0923600	0	165638	3.46272e+06	1
	PBANKA_1219300	PF3D7_0708800	x	x	x		x	x	x	x	x		x	x	HSP110c	heat shock protein 110	protein folding		2	PBANKA_1219300	0	3.74464e+06	3.09861e+07	1
	PBANKA_1214000	PF3D7_1015600	x	x	x		x	x	x	x	x	x	x	x	HSP60	heat shock protein 60	protein folding		2	PBANKA_1214000	357548	2.84811e+06	3.398e+07	1
	PBANKA_0818900	PF3D7_0917900	x	x	x		x	x	x	x	x	x	x	x	BIP	heat shock protein 70	protein folding		10	PBANKA_0818900	3.09252e+06	7.64999e+06	6.68024e+07	1		x
	PBANKA_0711900	PF3D7_0818900	x	x	x		x	x	x	x	x	x	x	x	HSP70	heat shock protein 70	protein folding		2	PBANKA_0711900	879243	3.62711e+07	1.30493e+08	1
	PBANKA_0914400	PF3D7_1134000	x	x	x		x	x	x	x	x	x	x	x	UIS24	heat shock protein 70	protein folding		17	PBANKA_0914400	0	292997	1.08973e+07	1
	PBANKA_0805700	PF3D7_0708400	x	x	x		x	x	x	x	x	x	x	x	HSP90	heat shock protein 90	protein folding		2	PBANKA_0805700	151414	3.27801e+07	1.60287e+08	1
	PBANKA_1307800	PF3D7_1443900	x	x	x				x	x	x		x	x	N/A	heat shock protein 90, putative	protein folding		2	PBANKA_1307800	0	0	394364	1		x
	PBANKA_0929900	PF3D7_1118200	x	x	x		x	x	x	x	x		x		N/A	heat shock protein 90, putative	protein folding		2	PBANKA_0929900	0	0	1.57631e+06	1
	PBANKA_0609900	PF3D7_1211400	x	x	x			x	x	x	x		x	x	N/A	heat shock protein DNAJ homologue Pfj4	protein folding		2	PBANKA_0609900	0	0	2.51151e+06	1
	PBANKA_1012100				x										N/A	HP12 protein homolog, putative	protein folding			PBANKA_1012100	163222	283425	323661	4	x
	PBANKA_1242300	PF3D7_0527500	x	x	x		x	x	x	x	x		x	x	HIP	Hsc70-interacting protein	protein folding		2	PBANKA_1242300	571983	562540	8.62247e+06	1
	PBANKA_0610900	PF3D7_1437900	x	x	x		x	x	x	x	x		x	x	HSP40	HSP40, subfamily A	protein folding		2	PBANKA_0610900	309537	1.32161e+07	1.73241e+07	3
	PBANKA_1010500	PF3D7_1434300	x	x	x		x	x	x	x	x		x	x	HOP	Hsp70/Hsp90 organizing protein	protein folding		2	PBANKA_1010500	0	1.47111e+06	5.48854e+06	1
	PBANKA_1317400	PF3D7_1453700	x	x	x		x	x	x	x	x		x	x	P23	HSP90 co-chaperone p23	protein folding		2	PBANKA_1317400	0	1.93399e+06	5.83784e+06	3
	PBANKA_1216500	PF3D7_0322000	x	x	x		x	x	x	x	x	x	x	x	CYP19A	peptidyl-prolyl cis-trans isomerase	protein folding		2	PBANKA_1216500	0	0	1.70318e+06	1
	PBANKA_1460400	PF3D7_1247400	x	x	x			x	x	x	x		x	x	FKBP35	peptidyl-prolyl cis-trans isomerase FKBP35	protein folding		2	PBANKA_1460400	0	0	1.01246e+06	1
	PBANKA_1025800	PF3D7_1416900		x	x		x	x		x	x		x	x	N/A	prefoldin subunit 2, putative	protein folding		11	PBANKA_1025800	0	0	1.53279e+06	1
	PBANKA_0920100	PF3D7_1128100		x	x		x	x	x	x	x		x	x	N/A	prefoldin subunit 5, putative	protein folding		11	PBANKA_0920100	0	0	450002	1
	PBANKA_0916200	PF3D7_1132200	x	x	x		x	x	x	x	x		x	x	TCP1	T-complex protein 1 subunit alpha	protein folding		2	PBANKA_0916200	0	3.50231e+06	2.06619e+07	1
	PBANKA_0405200	PF3D7_0306800	x	x	x		x	x	x	x	x	x	x	x	CCT2	T-complex protein 1 subunit beta	protein folding		2	PBANKA_0405200	107201	4.79572e+06	3.48407e+07	1
	PBANKA_1134100	PF3D7_1357800	x	x	x		x	x	x	x	x		x	x	CCT4	T-complex protein 1 subunit delta	protein folding		2	PBANKA_1134100	136080	3.67281e+06	2.69356e+07	1
	PBANKA_1218200	PF3D7_0320300	x	x	x		x	x	x	x	x		x	x	CCT5	T-complex protein 1 subunit epsilon	protein folding		2	PBANKA_1218200	455443	1.70834e+06	2.18403e+07	1
	PBANKA_0406500	PF3D7_0308200	x	x	x		x	x	x	x	x		x	x	CCT7	T-complex protein 1 subunit eta	protein folding		2	PBANKA_0406500	0	9.34158e+06	2.20013e+07	3
	PBANKA_1444100	PF3D7_1229500	x	x	x		x	x	x	x	x		x	x	CCT3	T-complex protein 1 subunit gamma	protein folding		2	PBANKA_1444100	482332	3.29346e+06	1.25067e+07	1
	PBANKA_0310900	PF3D7_0214000	x	x	x		x		x	x	x		x	x	CCT8	T-complex protein 1 subunit theta	protein folding		2	PBANKA_0310900	2.37137e+06	3.6064e+06	2.47588e+07	1
	PBANKA_0107300	PF3D7_0608700	x	x	x		x	x	x	x	x		x	x	CCT6	T-complex protein 1 subunit zeta	protein folding		2	PBANKA_0107300	0	8.85178e+06	2.38606e+07	3
	PBANKA_0409600	PF3D7_0311600							x	x	x				OST1	dolichyl-diphosphooligosaccharide--protein glycosyltransferase subunit OST1, putative	protein glycosylation		10	PBANKA_0409600	0	361414	287016	6	x
	PBANKA_1224500	PF3D7_0806200		x	x						x		x	x	DPY19	Dpy-19-like C-mannosyltransferase	protein glycosylation			PBANKA_1224500	0	0	553140	1	x
	PBANKA_0505100	PF3D7_1020900	x	x	x		x	x	x	x	x		x	x	ARF1	ADP-ribosylation factor 1	protein transport		5	PBANKA_0505100	0	354171	2.67908e+06	1
	PBANKA_1409900	PF3D7_1311400		x	x					x	x			x	AP1M1	AP-1 complex subunit mu-1	protein transport		5	PBANKA_1409900	0	0	210694	1
	PBANKA_1242700	PF3D7_0528100	x	x	x		x	x	x	x	x		x	x	N/A	AP-1/2 complex subunit beta, putative	protein transport		2	PBANKA_1242700	0	0	256841	1
	PBANKA_1434700	PF3D7_1219100	x	x	x		x	x	x	x	x		x	x	CHC	clathrin heavy chain, putative	protein transport		19	PBANKA_1434700	0	0	2.17608e+06	1
	PBANKA_0105400	PF3D7_0606700	x	x	x		x	x	x	x			x	x	N/A	coatomer alpha subunit, putative	protein transport		5	PBANKA_0105400	0	0	826251	1
	PBANKA_0415500	PF3D7_0905900	x	x	x		x		x	x	x		x	x	SEC27	coatomer subunit beta, putative	protein transport		5	PBANKA_0415500	0	145051	1.31985e+06	1
	PBANKA_1014900	PF3D7_1429800	x	x	x		x	x		x	x		x	x	N/A	coatomer subunit beta, putative	protein transport		5	PBANKA_1014900	0	0	2.06356e+06	1
	PBANKA_0913700	PF3D7_1134800	x	x	x		x		x	x	x		x	x	N/A	coatomer subunit delta	protein transport		5	PBANKA_0913700	0	0	328793	1
	PBANKA_0903900	PF3D7_1145100	x	x	x		x	x	x	x	x		x	x	SEC21	coatomer subunit gamma, putative	protein transport		5	PBANKA_0903900	0	0	2.24099e+06	1
	PBANKA_0938400	PF3D7_1108600	x	x	x		x	x	x	x	x		x	x	ERC	endoplasmic reticulum-resident calcium binding protein	protein transport		10	PBANKA_0938400	0	177138	1.62132e+07	1		x
	PBANKA_1345400	PF3D7_1330400	x	x	x		x	x		x	x		x	x	N/A	ER lumen protein retaining receptor 1, putative	protein transport		5	PBANKA_1345400	0	220846	570272	3	x
	PBANKA_1205000	PF3D7_1006800	x	x	x		x	x	x	x	x		x	x	GBP2	G-strand-binding protein 2	protein transport			PBANKA_1205000	0	297456	3.87176e+06	1
	PBANKA_0930300	PF3D7_1117700	x	x	x		x		x	x	x		x	x	N/A	GTP-binding nuclear protein RAN/TC4	protein transport		13	PBANKA_0930300	0	9.54139e+06	7.72849e+06	6
	PBANKA_0931600	PF3D7_1116400		x	x					x	x		x	x	SEC12	guanine nucleotide-exchange factor SEC12	protein transport		5	PBANKA_0931600	0	0	624818	1	x
	PBANKA_0401600	PF3D7_0303000	x	x	x		x		x	x	x		x	x	NSF	N-ethylmaleimide-sensitive fusion protein	protein transport		5	PBANKA_0401600	0	0	395161	1
	PBANKA_0708000	PF3D7_0822600	x	x	x				x	x	x		x	x	SEC23	protein transport protein SEC23	protein transport		5	PBANKA_0708000	103557	282746	557049	3
	PBANKA_1137200	PF3D7_1361100	x	x	x		x	x	x	x	x		x	x	SEC24A	protein transport protein Sec24A	protein transport		5	PBANKA_1137200	0	0	698842	1
	PBANKA_0311000	PF3D7_0214100	x	x	x		x		x	x	x		x	x	SEC31	protein transport protein SEC31	protein transport		5	PBANKA_0311000	0	435943	3.8429e+06	1
	PBANKA_1359000	PF3D7_1346100	x	x	x		x		x	x	x		x	x	SEC61A	protein transport protein SEC61 subunit alpha	protein transport			PBANKA_1359000	0	0	990982	1	x
	PBANKA_1113500	PF3D7_0513800	x	x	x		x	x		x	x		x	x	RAB1a	ras-related protein Rab-1A	protein transport		5	PBANKA_1113500	0	0	1.69425e+06	1
	PBANKA_1112300	PF3D7_0512600	x	x	x		x	x	x	x	x		x	x	RAB1b	ras-related protein Rab-1B	protein transport		5	PBANKA_1112300	0	2.38417e+06	6.09589e+06	3
	PBANKA_0904100	PF3D7_1144900	x	x	x		x			x	x		x	x	RAB6	ras-related protein Rab-6	protein transport		5	PBANKA_0904100	0	0	3.48989e+06	1
	PBANKA_0418200	PF3D7_0903200	x	x	x		x	x	x	x	x		x	x	RAB7	ras-related protein RAB7	protein transport			PBANKA_0418200	0	0	1.78974e+06	1
	PBANKA_0306900	PF3D7_0210000		x			x			x	x		x	x	N/A	secretory complex protein 61 gamma subunit	protein transport			PBANKA_0306900	0	0	2.09158e+06	1	x
	PBANKA_0718800	PF3D7_0416800	x	x	x		x	x	x	x	x	x	x	x	SAR1	small GTP-binding protein sar1	protein transport		5	PBANKA_0718800	9.04195e+06	8.12418e+06	1.05354e+07	4
	PBANKA_1315500	PF3D7_1451800	x	x	x			x		x	x		x	x	SORTLR	sortilin	protein transport		2	PBANKA_1315500	632109	465601	7.02859e+06	1	x
	PBANKA_1302200	PF3D7_1438100	x	x	x		x	x	x	x	x		x	x	N/A	translocation protein SEC62, putative	protein transport			PBANKA_1302200	89841.3	0	1.27091e+06	1	x
	PBANKA_1417300	PF3D7_1318800	x	x	x		x	x	x	x	x		x	x	SEC63	translocation protein SEC63, putative	protein transport		1	PBANKA_1417300	91890.4	1.72113e+06	8.08134e+06	1	x
	PBANKA_0403800	PF3D7_0305300	x	x	x			x		x	x		x	x	N/A	transporter, putative	protein transport			PBANKA_0403800	0	154339	1.366e+06	1	x
	PBANKA_1303700	PF3D7_1439800	x	x	x		x	x	x	x			x	x	N/A	vesicle-associated membrane protein, putative	protein transport			PBANKA_1303700	0	1.20754e+06	5.68324e+06	1
	PBANKA_0808900	PF3D7_0907400		x	x		x	x	x	x	x		x	x	ClpY	ATP-dependent protease ATPase subunit ClpY	proteolysis			PBANKA_0808900	0	0	358642	1
	PBANKA_1445100	PF3D7_1230400		x	x		x		x	x	x		x	x	ClpQ	ATP-dependent protease subunit ClpQ	proteolysis			PBANKA_1445100	0	0	1.25819e+06	1
	PBANKA_1137000	PF3D7_1360800	x	x	x		x	x	x	x	x	x	x	x	BLN	falcilysin	proteolysis		12	PBANKA_1137000	147807	167305	1.8351e+06	1
	PBANKA_0929800	PF3D7_1118300	x	x	x		x	x	x	x	x		x	x	N/A	insulinase, putative	proteolysis			PBANKA_0929800	519900	193816	716395	5
	PBANKA_1309900	PF3D7_1446200	x	x	x		x	x	x	x	x		x	x	LAP	M17 leucyl aminopeptidase	proteolysis			PBANKA_1309900	0	191843	1.01452e+07	1
	PBANKA_0833100	PF3D7_0932300	x	x	x		x	x	x	x	x		x	x	M18AAP	M18 aspartyl aminopeptidase	proteolysis			PBANKA_0833100	0	0	1.50008e+06	1
	PBANKA_1410300	PF3D7_1311800	x	x	x		x	x	x	x	x		x	x	M1AAP	M1-family alanyl aminopeptidase	proteolysis			PBANKA_1410300	0	0	648107	1		x
	PBANKA_1217000	PF3D7_0321500		x	x					x					N/A	peptidase, putative	proteolysis			PBANKA_1217000	0	0	812528	1
	PBANKA_1034400	PF3D7_1407900	x	x	x		x	x	x	x	x		x	x	PM4	plasmepsin IV	proteolysis		2	PBANKA_1034400	0	260470	4.62352e+06	1	x
	PBANKA_0305100	PF3D7_0208000	x	x	x					x					SERA1	serine repeat antigen 1	proteolysis			PBANKA_0305100	0	0	919682	1		x
	PBANKA_1010600	PF3D7_1434200	x	x	x		x	x	x	x	x	x	x	x	CAM	calmodulin	signaling			PBANKA_1010600	0	0	930736	1
	PBANKA_0912100	PF3D7_1136500	x	x	x		x	x	x	x	x		x	x	CK1	casein kinase 1	signaling			PBANKA_0912100	0	550419	614579	3
	PBANKA_0938600	PF3D7_1108400	x	x	x		x	x	x	x	x	x	x	x	CK2alpha	casein kinase 2, alpha subunit	signaling		6	PBANKA_0938600	2.24483e+06	5.18992e+06	9.51539e+06	3
	PBANKA_0943200	PF3D7_1103700	x	x	x		x	x	x	x	x		x	x	N/A	casein kinase II beta chain	signaling		6	PBANKA_0943200	0	1.1227e+06	2.09523e+06	3
	PBANKA_1355500	PF3D7_1342400	x	x	x		x			x	x		x	x	CK2beta2	casein kinase II beta chain	signaling		6	PBANKA_1355500	0	1.03642e+06	1.66539e+06	3
	PBANKA_1326000	PF3D7_1462300	x	x	x		x	x	x	x	x		x	x	N/A	GTP-binding protein, putative	signaling			PBANKA_1326000	0	2.21749e+06	5.7427e+06	3	x	x
	PBANKA_1419400	PF3D7_1321100			x					x					N/A	protein kinase domain-containing protein, putative	signaling		9	PBANKA_1419400	0	0	165691	1		x
	PBANKA_0607400		x												PPM11	protein phosphatase PPM11, putative	signaling			PBANKA_0607400	0	0	1.08128e+06	1
	PBANKA_0910200	PF3D7_1138500	x	x	x		x	x	x	x	x		x	x	PPM2	protein phosphatase PPM2	signaling			PBANKA_0910200	150169	0	5.19775e+06	1
	PBANKA_0703900	PF3D7_0826700	x	x	x		x	x	x	x	x		x	x	RACK1	receptor for activated c kinase	signaling		1	PBANKA_0703900	0	1.67683e+06	2.39047e+07	1
	PBANKA_1306800			x	x										ARFGEF	Sec7 domain-containing protein ARFGEF, putative	signaling		5	PBANKA_1306800	193227	0	311893	5	x
	PBANKA_1131900	PF3D7_1355500	x	x	x		x			x	x		x	x	PP5	serine/threonine protein phosphatase 5	signaling		2	PBANKA_1131900	0	0	2.97167e+06	1
	PBANKA_1028300	PF3D7_1414400	x	x	x		x		x	x	x	x	x	x	PP1	serine/threonine protein phosphatase PP1	signaling		2	PBANKA_1028300	0	0	1.14669e+06	1
	PBANKA_0712600	PF3D7_0818200	x	x	x		x	x	x	x	x	x	x	x	14-3-3	14-3-3 protein	sporo maturation/infectivity	invasion-related	11	PBANKA_0712600	478868	789273	2.68497e+07	1
	PBANKA_0111100	PF3D7_0612800	x	x	x								x	x	P12p	6-cysteine protein P12p	sporo maturation/infectivity	invasion-related		PBANKA_0111100	0	0	259547	1	x	x
	PBANKA_0712200	PF3D7_0818600		x	x		x				x		x	x	PBLP	BEM46-like protein, putative	sporo maturation/infectivity	invasion-related	7	PBANKA_0712200	4.58476e+06	2.26483e+07	7.76975e+07	1	x
	PBANKA_0909000	PF3D7_1140000			x								x	x	CA	carbonic anhydrase	sporo maturation/infectivity	metabolism		PBANKA_0909000	690444	0	3.72373e+06	2	x	x
	PBANKA_0403200	PF3D7_0304600		x	x							x	x	x	CSP	circumsporozoite (CS) protein	sporo maturation/infectivity	invasion-related		PBANKA_0403200	0	175198	7.91104e+07	1	x	x
	PBANKA_1363400	PF3D7_1350600			x								x	x	N/A	conserved Plasmodium protein, unknown function	sporo maturation/infectivity	unknown		PBANKA_1363400	0	0	204355	1		x
	PBANKA_0830400	PF3D7_0929600			x								x	x	N/A	G2 protein, putative	sporo maturation/infectivity	gliding motility		PBANKA_0830400	0	0	2.26419e+06	1
	PBANKA_1338900	PF3D7_1323700		x	x		x			x	x		x	x	GAPM1	glideosome associated protein with multiple membrane spans 1	sporo maturation/infectivity	gliding motility	9	PBANKA_1338900	117814	0	594846	2	x
	PBANKA_0523900	PF3D7_0423500		x	x		x	x	x	x	x	x	x	x	GAPM2	glideosome associated protein with multiple membrane spans 2	sporo maturation/infectivity	gliding motility	9	PBANKA_0523900	0	0	4.93249e+06	1	x
	PBANKA_1137800	PF3D7_1361800	x	x	x		x	x	x	x	x		x	x	GAC	glideosome-associated connector	sporo maturation/infectivity	gliding motility	9	PBANKA_1137800	0	0	1.24739e+06	1
	PBANKA_1115300	PF3D7_0515700		x	x		x	x		x	x		x	x	GAP40	glideosome-associated protein 40, putative	sporo maturation/infectivity	gliding motility	9	PBANKA_1115300	0	0	2.45112e+06	1	x
	PBANKA_0819000	PF3D7_0918000	x	x	x			x	x	x	x		x	x	GAP50	glideosome-associated protein 50	sporo maturation/infectivity	gliding motility	9	PBANKA_0819000	1.02259e+06	328945	1.96803e+07	1	x	x
	PBANKA_0402600	PF3D7_0304000			x								x	x	IMC1a	inner membrane complex protein 1a, putative	sporo maturation/infectivity	inner membrane complex		PBANKA_0402600	291204	0	2.36455e+06	1
	PBANKA_1354900	PF3D7_1341800			x								x	x	IMC1k	inner membrane complex protein 1k, putative	sporo maturation/infectivity	inner membrane complex		PBANKA_1354900	0	0	1.01379e+06	1
	PBANKA_1311300	PF3D7_1447500			x								x	x	N/A	inner membrane complex protein, putative	sporo maturation/infectivity	inner membrane complex		PBANKA_1311300	0	0	421086	1
	PBANKA_1209400	PF3D7_1011000	x		x		x				x		x	x	ISP1	inner membrane complex sub-compartment protein 1	sporo maturation/infectivity	inner membrane complex		PBANKA_1209400	0	0	3.51386e+06	1
	PBANKA_1131400	PF3D7_1354800											x		MCA1	metacaspase-1	sporo maturation/infectivity	proteolysis		PBANKA_1131400	0	0	218565	1
	PBANKA_1318900	PF3D7_1455200	x	x	x						x		x	x	N/A	methyltransferase AAMT	sporo maturation/infectivity	invasion-related		PBANKA_1318900	0	0	356693	1
	PBANKA_1355700	PF3D7_1342600		x	x		x	x	x	x	x	x	x	x	MyoA	myosin A	sporo maturation/infectivity	gliding motility		PBANKA_1355700	375165	0	4.55907e+06	1
	PBANKA_1459500	PF3D7_1246400	x	x	x		x	x		x	x	x	x	x	MTIP	myosin A-tail interacting protein	sporo maturation/infectivity	inner membrane complex	9	PBANKA_1459500	0	0	1.35255e+06	1
anti-Cap380	PBANKA_1218100	PF3D7_0320400							x			x	x	x	Cap380	oocyst capsule protein Cap380	sporo maturation/infectivity	oocyst development		PBANKA_1218100	7.18507e+07	2.40838e+09	2.92981e+08	7		x
anti-P25	PBANKA_0515000	PF3D7_1031000			x						x		x		P25	ookinete surface protein P25	sporo maturation/infectivity	oocyst development		PBANKA_0515000	1.39859e+06	0	1.1461e+06	5	x	x
anti-P28	PBANKA_0514900	PF3D7_1030900	x		x						x				P28	ookinete surface protein P28	sporo maturation/infectivity	oocyst development		PBANKA_0514900	1.21727e+06	374894	1.78751e+06	5	x	x
	PBANKA_1339100	PF3D7_1323900			x									x	N/A	protein BCP1, putative	sporo maturation/infectivity	unknown		PBANKA_1339100	0	0	427845	1
	PBANKA_0305900	PF3D7_0208800	x	x	x		x	x	x	x	x		x	x	Pb22	protein P22, putative	sporo maturation/infectivity	oocyst development		PBANKA_0305900	0	0	760232	1		x
	PBANKA_0501400	PF3D7_1017100		x	x		x			x			x	x	RON12	rhoptry neck protein 12	sporo maturation/infectivity	invasion-related	18	PBANKA_0501400	143588	0	7.83118e+06	1		x
	PBANKA_1315700	PF3D7_1452000	x	x	x		x		x	x			x	x	RON2	rhoptry neck protein 2	sporo maturation/infectivity	invasion-related	9	PBANKA_1315700	0	0	1.47406e+06	1	x	x
	PBANKA_1464900	PF3D7_1252100	x	x	x		x	x	x	x	x		x	x	RON3	rhoptry neck protein 3	sporo maturation/infectivity	invasion-related	9	PBANKA_1464900	185885	233756	1.01119e+07	1	x	x
	PBANKA_0932000	PF3D7_1116000	x	x	x		x	x		x			x	x	RON4	rhoptry neck protein 4	sporo maturation/infectivity	invasion-related		PBANKA_0932000	0	0	1.85331e+06	1		x
	PBANKA_0713100	PF3D7_0817700	x	x	x		x	x	x	x			x	x	RON5	rhoptry neck protein 5	sporo maturation/infectivity	invasion-related	9	PBANKA_0713100	0	0	952305	1		x
	PBANKA_0619700	PF3D7_0722200	x	x	x		x	x	x	x			x	x	RALP1	rhoptry-associated leucine zipper-like protein 1	sporo maturation/infectivity	invasion-related	18	PBANKA_0619700	0	0	493524	1		x
	PBANKA_1032100	PF3D7_1410400	x	x	x		x	x	x	x	x			x	RAP1	rhoptry-associated protein 1	sporo maturation/infectivity	invasion-related	18	PBANKA_1032100	0	0	4.32899e+06	1		x
	PBANKA_1101400	PF3D7_0501600	x	x	x		x	x	x	x	x			x	RAP2/3	rhoptry-associated protein 2	sporo maturation/infectivity	invasion-related	18	PBANKA_1101400	0	0	4.63404e+06	1		x
anti-PSOP1	PBANKA_0619200	PF3D7_0721700	x		x					x	x		x	x	PSOP1	secreted ookinete protein, putative	sporo maturation/infectivity	oocyst development		PBANKA_0619200	0	0	6.77291e+06	1		x
	PBANKA_0714300	PF3D7_0816500			x								x	x	HSP20	small heat shock protein HSP20, putative	sporo maturation/infectivity	protein folding		PBANKA_0714300	0	0	1.72164e+07	1
	PBANKA_1006200	PF3D7_0408600			x							x	x	x	SIAP1	sporozoite invasion-associated protein 1	sporo maturation/infectivity	invasion-related		PBANKA_1006200	1.64033e+06	8.62744e+06	4.53958e+06	6		x
	PBANKA_0820200	PF3D7_0919300			x							x	x	x	TrxL1	thioredoxin-like protein 1, putative	sporo maturation/infectivity	cell redox homeostasis		PBANKA_0820200	0	0	1.03893e+06	1
	PBANKA_0707900	PF3D7_0822700			x				x				x	x	TRP1	thrombospondin-related protein 1, putative	sporo maturation/infectivity	invasion-related		PBANKA_0707900	0	656550	1.16041e+06	3	x	x
	PBANKA_0617200	PF3D7_0719700	x	x	x		x	x	x	x	x		x	x	RPS10	40S ribosomal protein S10, putative	translation	ribosome assembly	1	PBANKA_0617200	4.34823e+06	826695	7.24004e+06	5
	PBANKA_1231000	PF3D7_0516200	x	x	x		x		x	x	x		x	x	RPS11	40S ribosomal protein S11	translation	ribosome assembly	1	PBANKA_1231000	638977	1.07714e+07	1.03544e+07	3
	PBANKA_0807600	PF3D7_0317600	x	x	x		x		x	x	x		x	x	RPS11	40S ribosomal protein S11, putative	translation	ribosome assembly	1	PBANKA_0807600	0	3.49587e+06	366064	7
	PBANKA_0405400	PF3D7_0307100	x	x	x		x	x	x	x	x		x	x	RPS12	40S ribosomal protein S12, putative	translation	ribosome assembly	1	PBANKA_0405400	0	1.14033e+06	1.89229e+07	1
	PBANKA_1135100	PF3D7_1358800	x	x	x		x	x	x	x	x		x	x	RPS15	40S ribosomal protein S15	translation	ribosome assembly	1	PBANKA_1135100	616249	1.05171e+07	6.96773e+06	6
	PBANKA_0414600	PF3D7_0316800	x	x	x		x	x	x	x	x		x	x	N/A	40S ribosomal protein S15A, putative	translation	ribosome assembly	1	PBANKA_0414600	870634	1.06929e+07	1.13746e+07	3
	PBANKA_1423600	PF3D7_0813900	x	x	x		x	x	x	x	x		x	x	N/A	40S ribosomal protein S16, putative	translation	ribosome assembly	1	PBANKA_1423600	0	6.95178e+06	4.12566e+06	6
	PBANKA_1456100	PF3D7_1242700	x	x	x		x		x	x	x		x	x	N/A	40S ribosomal protein S17, putative	translation	ribosome assembly	1	PBANKA_1456100	626808	6.89601e+06	9.88464e+06	3
	PBANKA_0922100	PF3D7_1126200	x	x	x		x	x	x	x	x		x	x	RPS18	40S ribosomal protein S18, putative	translation	ribosome assembly	1	PBANKA_0922100	1.25086e+06	1.72511e+07	3.81979e+07	3
	PBANKA_0522800	PF3D7_0422400	x	x	x		x	x	x	x	x		x	x	RPS19	40S ribosomal protein S19	translation	ribosome assembly	1	PBANKA_0522800	680613	2.05377e+07	1.52631e+07	6
	PBANKA_1416300	PF3D7_1317800	x	x	x		x	x	x	x	x		x	x	RPS19	40S ribosomal protein S19	translation	ribosome assembly	1	PBANKA_1416300	0	2.64219e+06	2.15842e+06	6
	PBANKA_0510900	PF3D7_1026800	x	x	x		x	x	x	x	x		x	x	RPS2	40S ribosomal protein S2	translation	ribosome assembly	1	PBANKA_0510900	0	3.83204e+06	1.14182e+07	3
	PBANKA_0905000	PF3D7_1144000		x	x		x	x	x	x	x		x	x	RPS21	40S ribosomal protein S21	translation	ribosome assembly	1	PBANKA_0905000	0	0	1.96322e+06	1
	PBANKA_0405300	PF3D7_0306900	x	x	x		x	x	x	x	x		x	x	N/A	40S ribosomal protein S23, putative	translation	ribosome assembly	1	PBANKA_0405300	262208	1.19459e+07	2.34357e+06	7
	PBANKA_1234200	PF3D7_0519400	x	x	x		x	x	x	x	x		x	x	RPS24	40S ribosomal protein S24	translation	ribosome assembly	1	PBANKA_1234200	139065	1.68623e+07	7.44616e+06	6
	PBANKA_1329300	PF3D7_1465900	x	x	x		x	x	x	x	x		x	x	N/A	40S ribosomal protein S3	translation	ribosome assembly	1	PBANKA_1329300	1.41546e+06	5.06005e+07	1.97051e+07	6
	PBANKA_1215600	PF3D7_0322900	x	x	x		x	x	x	x	x		x	x	RPS3A	40S ribosomal protein S3A, putative	translation	ribosome assembly	1	PBANKA_1215600	263418	1.223e+07	8.91312e+06	6
	PBANKA_0941500	PF3D7_1105400	x	x	x		x	x	x	x	x		x	x	RPS4	40S ribosomal protein S4, putative	translation	ribosome assembly	1	PBANKA_0941500	401520	2.12263e+07	1.03589e+07	6
	PBANKA_1310800	PF3D7_1447000	x	x	x		x	x	x	x	x		x	x	N/A	40S ribosomal protein S5	translation	ribosome assembly	1	PBANKA_1310800	476483	3.94192e+07	1.51789e+07	6
	PBANKA_0619100	PF3D7_0721600	x	x	x		x		x	x	x		x	x	N/A	40S ribosomal protein S5, putative	translation	ribosome assembly	1	PBANKA_0619100	0	7.62215e+06	7.41268e+06	3
	PBANKA_1355100	PF3D7_1342000	x	x	x		x	x	x	x	x		x	x	N/A	40S ribosomal protein S6	translation	ribosome assembly	1	PBANKA_1355100	0	1.01874e+07	8.51667e+06	6
	PBANKA_1401300	PF3D7_1302800	x	x	x		x	x	x	x	x		x	x	N/A	40S ribosomal protein S7, putative	translation	ribosome assembly	1	PBANKA_1401300	770402	1.27244e+07	1.05368e+07	6
	PBANKA_1033900	PF3D7_1408600	x	x	x		x	x	x	x	x		x	x	N/A	40S ribosomal protein S8e, putative	translation	ribosome assembly	1	PBANKA_1033900	572295	3.24086e+07	1.18413e+07	6
	PBANKA_1234800	PF3D7_0520000	x	x	x		x	x	x	x	x		x	x	RPS9	40S ribosomal protein S9, putative	translation	ribosome assembly	1	PBANKA_1234800	770424	3.31491e+07	1.02653e+07	6
	PBANKA_0943600	PF3D7_1103100	x	x	x		x	x	x	x	x		x	x	N/A	60S acidic ribosomal protein P1, putative	translation	ribosome assembly	1	PBANKA_0943600	5.63167e+06	4.22685e+06	5.97042e+07	1
	PBANKA_0407700	PF3D7_0309600	x	x	x		x	x	x	x	x		x	x	N/A	60S acidic ribosomal protein P2	translation	ribosome assembly	1	PBANKA_0407700	1.26837e+06	2.54208e+06	2.6437e+07	1
	PBANKA_1305100	PF3D7_1441200	x	x	x		x	x	x	x	x		x	x	N/A	60S ribosomal protein L1, putative	translation	ribosome assembly	1	PBANKA_1305100	0	2.85631e+06	7.28298e+06	3
	PBANKA_1028400	PF3D7_1414300	x	x	x		x	x	x	x	x		x	x	N/A	60S ribosomal protein L10, putative	translation	ribosome assembly	1	PBANKA_1028400	738781	2.928e+07	5.60876e+06	7
	PBANKA_0617100	PF3D7_0719600	x	x	x		x	x	x	x	x		x	x	N/A	60S ribosomal protein L11a, putative	translation	ribosome assembly	1	PBANKA_0617100	836507	2.07768e+07	1.09518e+07	6
	PBANKA_1231800	PF3D7_0517000	x	x	x			x	x	x	x		x	x	N/A	60S ribosomal protein L12, putative	translation	ribosome assembly	1	PBANKA_1231800	345045	3.53737e+06	1.15933e+07	3
	PBANKA_1202400	PF3D7_1004000	x	x	x		x	x	x	x	x		x	x	N/A	60S ribosomal protein L13, putative	translation	ribosome assembly	1	PBANKA_1202400	620803	4.34551e+07	5.34659e+06	7
	PBANKA_1423500	PF3D7_0814000	x	x	x		x	x	x	x	x		x	x	N/A	60S ribosomal protein L13-2, putative	translation	ribosome assembly	1	PBANKA_1423500	455148	6.13813e+06	3.74081e+06	6
	PBANKA_1013100	PF3D7_1431700	x	x	x		x	x	x	x	x		x	x	N/A	60S ribosomal protein L14, putative	translation	ribosome assembly	1	PBANKA_1013100	1.75681e+07	7.47838e+06	1.05628e+07
	PBANKA_0717800	PF3D7_0415900	x	x	x		x	x	x	x	x		x	x	N/A	60S ribosomal protein L15, putative	translation	ribosome assembly	1	PBANKA_0717800	1.89589e+06	4.74177e+07	6.13828e+06	7
	PBANKA_1364200	PF3D7_1351400	x	x	x		x	x	x	x	x		x	x	N/A	60S ribosomal protein L17, putative	translation	ribosome assembly	1	PBANKA_1364200	601238	2.80658e+07	3.69008e+06	7
	PBANKA_1354400	PF3D7_1341200	x	x	x		x	x	x	x	x		x	x	N/A	60S ribosomal protein L18, putative	translation	ribosome assembly	1	PBANKA_1354400	721491	2.65238e+07	7.81085e+06	6
	PBANKA_1354500	PF3D7_1341300	x	x	x		x	x	x	x	x		x	x	N/A	60S ribosomal protein L18-2, putative	translation	ribosome assembly	1	PBANKA_1354500	6.54062e+06	6.03447e+07	8.8823e+06	7
	PBANKA_1231700	PF3D7_0516900	x	x	x		x	x	x	x	x		x	x	RPL2	60S ribosomal protein L2	translation	ribosome assembly	1	PBANKA_1231700	716483	2.62111e+07	5.7583e+06	7
	PBANKA_0709100	PF3D7_0821700	x	x			x	x	x	x	x		x	x	N/A	60S ribosomal protein L22, putative	translation	ribosome assembly	1	PBANKA_0709100	275446	5.80425e+06	4.20871e+06	6
	PBANKA_1346700	PF3D7_1331800	x	x	x		x	x	x	x	x		x	x	N/A	60S ribosomal protein L23, putative	translation	ribosome assembly	1	PBANKA_1346700	856609	1.47098e+07	8.21018e+06	6
	PBANKA_1324400	PF3D7_1460700	x	x	x		x	x	x	x	x		x	x	RPL27	60S ribosomal protein L27	translation	ribosome assembly	1	PBANKA_1324400	875158	2.28481e+07	1.06869e+07	6
	PBANKA_1117500	PF3D7_0618300	x	x	x		x	x	x	x	x		x	x	N/A	60S ribosomal protein L27a, putative	translation	ribosome assembly	1	PBANKA_1117500	143181	1.48086e+07	2.72099e+06	7
	PBANKA_0906500	PF3D7_1142500	x	x	x			x	x	x	x		x	x	N/A	60S ribosomal protein L28	translation	ribosome assembly	1	PBANKA_0906500	0	1.51658e+07	1.89245e+06	7
	PBANKA_0511900	PF3D7_1027800	x	x	x		x	x	x	x	x		x	x	RPL3	60S ribosomal protein L3	translation	ribosome assembly	1	PBANKA_0511900	147490	1.57572e+07	4.65409e+06	6
	PBANKA_0503600	PF3D7_1019400	x	x	x		x		x	x	x		x	x	N/A	60S ribosomal protein L30e, putative	translation	ribosome assembly	1	PBANKA_0503600	695484	1.38936e+07	1.23579e+07	6
	PBANKA_0906400	PF3D7_1142600	x	x	x		x	x	x	x	x		x	x	N/A	60S ribosomal protein L35ae, putative	translation	ribosome assembly	1	PBANKA_0906400	0	1.83809e+07	351216	7
	PBANKA_0937700	PF3D7_1109900	x	x	x		x				x		x	x	RPL36	60S ribosomal protein L36	translation	ribosome assembly	1	PBANKA_0937700	0	3.28504e+06	2.13632e+06	6
	PBANKA_1106700	PF3D7_0507100	x	x	x		x	x	x	x	x		x	x	RPL4	60S ribosomal protein L4	translation	ribosome assembly	1	PBANKA_1106700	2.29444e+06	1.50227e+08	1.45367e+07	7
	PBANKA_1019500	PF3D7_1424100	x	x	x		x	x	x	x	x		x	x	N/A	60S ribosomal protein L5, putative	translation	ribosome assembly	1	PBANKA_1019500	117934	3.11212e+07	1.67297e+07	6
	PBANKA_1338300	PF3D7_1323100	x	x	x		x		x	x	x		x	x	N/A	60S ribosomal protein L6, putative	translation	ribosome assembly	1	PBANKA_1338300	324205	3.02625e+07	1.43845e+07	6
	PBANKA_1351900	PF3D7_1338200	x	x	x		x	x	x	x	x		x	x	RPL6	60S ribosomal protein L6, putative	translation	ribosome assembly	1	PBANKA_1351900	1.07251e+06	1.49412e+07	8.47033e+06	6
	PBANKA_0405500	PF3D7_0307200	x	x	x		x	x	x	x	x		x	x	N/A	60S ribosomal protein L7, putative	translation	ribosome assembly	1	PBANKA_0405500	306328	1.29769e+07	2.55334e+06	7
	PBANKA_1131200	PF3D7_1354600		x							x				N/A	60S ribosomal protein L7-2, putative	translation	ribosome assembly	1	PBANKA_1131200	0	355225	533833	3
	PBANKA_1019400	PF3D7_1424400	x	x	x		x	x	x	x	x		x	x	N/A	60S ribosomal protein L7-3, putative	translation	ribosome assembly	1	PBANKA_1019400	478125	1.68582e+07	3.56899e+06	7
	PBANKA_0918000	PF3D7_1130200	x	x	x		x	x	x	x	x		x	x	N/A	60S ribosomal protein P0	translation	ribosome assembly	1	PBANKA_0918000	1.90004e+06	1.19873e+07	3.04781e+07	3
	PBANKA_1143600	PF3D7_1367700	x	x	x		x	x	x	x	x		x	x	AlaRS	alanine--tRNA ligase	translation	polypetide synthesis	1	PBANKA_1143600	0	168477	348966	3		x
	PBANKA_0308600	PF3D7_0211800	x	x	x		x	x	x	x	x		x	x	N/A	asparagine--tRNA ligase	translation	polypetide synthesis	1	PBANKA_0308600	0	0	2.52314e+06	1
	PBANKA_0210200	PF3D7_0102900	x	x	x		x		x	x	x		x	x	N/A	aspartate--tRNA ligase	translation	polypetide synthesis	1	PBANKA_0210200	0	0	793326	1
	PBANKA_1133400	PF3D7_1357000		x			x	x	x	x	x	x	x	x	EF-1alpha	elongation factor 1-alpha	translation	elongation factor activity	1	PBANKA_1133400	1.94695e+06	2.69868e+07	1.19353e+08	1
	PBANKA_0814200	PF3D7_0913200		x	x		x	x	x	x	x		x	x	N/A	elongation factor 1-beta	translation	elongation factor activity	1	PBANKA_0814200	48591.7	876733	1.95052e+07	1
	PBANKA_1218900	PF3D7_0319600	x	x	x		x	x	x	x	x		x	x	EF-1delta	elongation factor 1-delta, putative	translation	elongation factor activity	1	PBANKA_1218900	0	0	6.555e+06	1
	PBANKA_1352000	PF3D7_1338300	x	x	x		x	x	x	x	x		x	x	EF-1gamma	elongation factor 1-gamma, putative	translation	elongation factor activity	1	PBANKA_1352000	0	6.96596e+06	3.02681e+07	1
	PBANKA_1314800	PF3D7_1451100	x	x	x		x	x	x	x	x		x	x	eEF2	elongation factor 2	translation	elongation factor activity	1	PBANKA_1314800	568213	1.53056e+07	3.30767e+07	3
	PBANKA_1331900	PF3D7_1468700	x	x	x		x	x	x	x	x		x	x	eIF4A	eukaryotic initiation factor 4A	translation	initiation factor activity	1	PBANKA_1331900	843501	3.24589e+07	2.13987e+07	6
	PBANKA_0523100	PF3D7_0422700		x	x				x	x	x	x	x	x	EIF4A3	eukaryotic initiation factor 4A-III, putative	translation	initiation factor activity	1	PBANKA_0523100	0	0	556638	1
	PBANKA_0309100	PF3D7_0212300	x	x	x		x	x	x	x	x		x	x	ERF1	eukaryotic peptide chain release factor subunit 1, putative	translation	elongation factor activity	1	PBANKA_0309100	0	316188	303789	3
	PBANKA_0212100	PF3D7_0728000	x	x	x		x	x	x	x	x		x	x	eIF2alpha	eukaryotic translation initiation factor 2 subunit alpha	translation	initiation factor activity	1	PBANKA_0212100	0	821117	1.30704e+06	3
	PBANKA_1209000	PF3D7_1010600	x	x	x		x	x	x	x	x	x	x	x	eIF2beta	eukaryotic translation initiation factor 2 subunit beta	translation	initiation factor activity	1	PBANKA_1209000	0	1.72308e+06	1.48454e+06	6
	PBANKA_1031900	PF3D7_1410600	x	x	x		x	x	x	x	x		x	x	eIF2gamma	eukaryotic translation initiation factor 2 subunit gamma, putative	translation	initiation factor activity	1	PBANKA_1031900	0	4.59459e+06	5.68161e+06	3
	PBANKA_1428700	PF3D7_1212700	x	x	x		x	x	x	x	x	x	x	x	EIF3A	eukaryotic translation initiation factor 3 subunit A, putative	translation	initiation factor activity	1	PBANKA_1428700	1.97883e+07	8.7517e+06	3.18532e+07	5
	PBANKA_1232500	PF3D7_0517700	x	x	x		x	x	x	x	x		x	x	EIF3B	eukaryotic translation initiation factor 3 subunit B, putative	translation	initiation factor activity	1	PBANKA_1232500	938556	3.52841e+06	1.23538e+07	1
	PBANKA_0604800	PF3D7_1206200	x	x	x		x	x	x	x	x		x	x	EIF3C	eukaryotic translation initiation factor 3 subunit C, putative	translation	initiation factor activity	1	PBANKA_0604800	0	2.75544e+06	7.81033e+06	3
	PBANKA_1206100	PF3D7_1007900	x	x	x		x	x	x	x	x		x	x	EIF3D	eukaryotic translation initiation factor 3 subunit D, putative	translation	initiation factor activity	1	PBANKA_1206100	0	0	1.32024e+06	1
	PBANKA_1242800	PF3D7_0528200	x	x	x		x		x	x	x		x	x	EIF3E	eukaryotic translation initiation factor 3 subunit E, putative	translation	initiation factor activity	1	PBANKA_1242800	0	196712	4.6698e+06	1	x
	PBANKA_0819300	PF3D7_0918300	x	x	x		x	x	x	x	x		x	x	EIF3F	eukaryotic translation initiation factor 3 subunit F, putative	translation	initiation factor activity	1	PBANKA_0819300	0	554802	3.70042e+06	1
	PBANKA_0715200	PF3D7_0815600	x	x	x		x	x	x	x	x		x	x	EIF3G	eukaryotic translation initiation factor 3 subunit G, putative	translation	initiation factor activity	1	PBANKA_0715200	0	0	2.33534e+06	1
	PBANKA_1023500	PF3D7_1419700	x	x	x		x	x	x	x	x		x	x	EIF3H	eukaryotic translation initiation factor 3 subunit H, putative	translation	initiation factor activity	1	PBANKA_1023500	0	1.16915e+06	2.63468e+06	3
	PBANKA_0614500	PF3D7_0716800	x	x	x		x	x	x	x	x		x	x	EIF3I	eukaryotic translation initiation factor 3 subunit I, putative	translation	initiation factor activity	1	PBANKA_0614500	0	1.5331e+06	1.03654e+07	1
	PBANKA_0408600	PF3D7_0310600		x	x		x		x	x	x		x	x	EIF3K	eukaryotic translation initiation factor 3 subunit K, putative	translation	initiation factor activity	1	PBANKA_0408600	0	0	2.28861e+06	1
	PBANKA_0110400	PF3D7_0612100		x	x		x			x	x		x	x	EIF3L	eukaryotic translation initiation factor 3 subunit L, putative	translation	initiation factor activity	1	PBANKA_0110400	0	4.51427e+06	2.65102e+06	6	x
	PBANKA_0720300	PF3D7_0418200	x	x	x		x	x	x	x	x		x	x	EIF3M	eukaryotic translation initiation factor 3 subunit M, putative	translation	initiation factor activity	1	PBANKA_0720300	0	3.39121e+06	4.56663e+06	3
	PBANKA_0603200	PF3D7_1204300	x	x	x		x	x	x	x	x		x	x	EIF5A	eukaryotic translation initiation factor 5A	translation	initiation factor activity	1	PBANKA_0603200	0	231734	2.07379e+06	1
	PBANKA_1347600	PF3D7_1332800		x	x		x		x	x	x			x	N/A	eukaryotic translation initiation factor 6	translation	initiation factor activity	1	PBANKA_1347600	264139	380923	987365	2
	PBANKA_0610800	PF3D7_1438000		x	x		x	x	x	x	x		x	x	N/A	eukaryotic translation initiation factor eIF2A, putative	translation	initiation factor activity	1	PBANKA_0610800	74357.6	526667	187160	6
	PBANKA_1362000	PF3D7_1349200	x	x	x		x	x	x	x	x		x	x	N/A	glutamate--tRNA ligase, putative	translation	polypetide synthesis	1	PBANKA_1362000	0	0	2.57986e+06	1
	PBANKA_1022800	PF3D7_1420400	x	x	x		x		x	x	x		x	x	GlyRS	glycine--tRNA ligase	translation	polypetide synthesis	1	PBANKA_1022800	0	0	2.83842e+06	1		x
	PBANKA_1308900	PF3D7_1445100	x	x	x		x	x	x	x	x		x	x	N/A	histidine--tRNA ligase, putative	translation	polypetide synthesis	1	PBANKA_1308900	0	0	243162	1
	PBANKA_1121700	PF3D7_0622800	x	x	x		x	x	x	x	x		x	x	N/A	leucine--tRNA ligase, putative	translation	polypetide synthesis	1	PBANKA_1121700	0	640927	1.33713e+06	3
	PBANKA_1362900	PF3D7_1350100	x	x	x		x	x	x	x	x		x	x	KRS1	lysine--tRNA ligase	translation	polypetide synthesis	1	PBANKA_1362900	0	0	854321	1
	PBANKA_0518700	PF3D7_1034900	x	x	x		x	x	x	x	x		x	x	N/A	methionine--tRNA ligase	translation	polypetide synthesis	1	PBANKA_0518700	2.30173e+06	2.7522e+06	4.53488e+06	4
	PBANKA_0619900	PF3D7_0722400	x	x	x		x	x	x	x	x		x	x	OLA1	Obg-like ATPase 1, putative	translation	initiation factor activity	1	PBANKA_0619900	0	284442	492847	3
	PBANKA_0942900	PF3D7_1104000	x	x	x				x	x	x		x	x	N/A	phenylalanine--tRNA ligase beta subunit	translation	polypetide synthesis	1	PBANKA_0942900	197225	173040	850208	2
	PBANKA_1429600	PF3D7_1213800	x	x	x		x	x	x	x	x		x	x	PRS	proline--tRNA ligase	translation	polypetide synthesis	1	PBANKA_1429600	208404	0	863585	2
	PBANKA_0903000	PF3D7_1146000		x	x			x	x	x	x			x	RSA4	ribosome assembly protein 4, putative	translation	ribosome assembly	4	PBANKA_0903000	0	0	243826	1
	PBANKA_1143500	PF3D7_1367600		x	x			x	x	x	x		x		N/A	ribosome biogenesis protein MRT4, putative	translation	ribosome assembly	4	PBANKA_1143500	0	0	546692	1
	PBANKA_1120800	PF3D7_0621900	x	x	x				x	x	x		x	x	SRP68	signal recognition particle subunit SRP68, putative	translation	ribosome assembly		PBANKA_1120800	0	0	961194	1
	PBANKA_0912200	PF3D7_1136400	x	x	x		x			x	x		x	x	SRP72	signal recognition particle subunit SRP72, putative	translation	ribosome assembly		PBANKA_0912200	0	192896	1.06291e+06	1
	PBANKA_0922300	PF3D7_1126000	x	x	x		x	x	x	x	x		x	x	ThrRS	threonine--tRNA ligase	translation	polypetide synthesis	1	PBANKA_0922300	0	0	1.06925e+06	1
	PBANKA_1403800	PF3D7_1305300	x	x			x		x	x	x		x	x	GCN1	translational activator GCN1, putative	translation	initiation factor activity	1	PBANKA_1403800	0	464234	464535	3
	PBANKA_1306200	PF3D7_1442300	x	x	x		x	x	x	x	x		x	x	tRIP	tRNA import protein tRIP	translation	elongation factor activity	1	PBANKA_1306200	0	378505	4.32505e+06	1
	PBANKA_1141700	PF3D7_1365900	x	x	x		x		x	x	x	x	x	x	N/A	ubiquitin-60S ribosomal protein L40	translation	ribosome assembly	1	PBANKA_1141700	5.34518e+06	6.21654e+06	2.32602e+07	2
	PBANKA_1325600	PF3D7_1461900	x	x	x		x		x	x	x		x	x	N/A	valine--tRNA ligase, putative	translation	polypetide synthesis	1	PBANKA_1325600	0	0	1.57069e+06	1
	PBANKA_1429700	PF3D7_1213900		x	x			x		x	x		x	x	N/A	W2 domain-containing protein, putative	translation	initiation factor activity	8	PBANKA_1429700	0	0	533810	1
	PBANKA_1144100	PF3D7_1368200	x	x	x				x	x	x		x	x	ABCE1	ABC transporter E family member 1, putative	transport		1	PBANKA_1144100	0	0	424132	1
	PBANKA_0520200	PF3D7_1037300	x	x	x		x	x	x	x	x	x	x	x	AAC1	ADP,ATP carrier protein 1	transport		12	PBANKA_0520200	748847	2.13715e+07	1.49962e+07	6	x
	PBANKA_1328100	PF3D7_1464700	x	x	x		x		x	x	x		x	x	N/A	ATP synthase (C/AC39) subunit, putative	transport		14	PBANKA_1328100	0	0	831580	1
	PBANKA_0923200	PF3D7_1125100	x	x	x		x				x		x	x	ICAP2	ATP synthase F0 subunit b-like protein, putative	transport			PBANKA_0923200	0	440226	1.8303e+06	1	x
	PBANKA_0409800	PF3D7_0311800	x	x	x				x		x		x	x	N/A	ATP synthase F0 subunit d-like protein, putative	transport			PBANKA_0409800	0	217188	4.67191e+06	1
	PBANKA_0313800	PF3D7_0217100	x	x	x		x		x	x	x		x	x	N/A	ATP synthase subunit alpha, mitochondrial	transport		14	PBANKA_0313800	0	3.66702e+06	7.67344e+06	3
	PBANKA_1450300	PF3D7_1235700	x	x	x		x	x	x	x	x	x	x	x	ATPbeta	ATP synthase subunit beta, mitochondrial	transport		12	PBANKA_1450300	872990	343819	1.37153e+07	1
	PBANKA_0901400	PF3D7_1147700		x						x	x			x	N/A	ATP synthase subunit delta, mitochondrial, putative	transport			PBANKA_0901400	0	0	832019	1
	PBANKA_1409800	PF3D7_1311300	x	x	x		x			x	x		x	x	N/A	ATP synthase subunit gamma, mitochondrial	transport		14	PBANKA_1409800	0	401498	1.1415e+06	3
	PBANKA_0109600	PF3D7_0611300	x	x	x			x			x		x	x	N/A	ATP synthase-associated protein, putative	transport			PBANKA_0109600	246666	0	935176	2
	PBANKA_0416400	PF3D7_0905000	x	x	x		x		x	x	x		x	x	N/A	ATP synthase-associated protein, putative	transport			PBANKA_0416400	0	0	500447	1
	PBANKA_0508500	PF3D7_1024300	x	x	x						x		x	x	N/A	ATP synthase-associated protein, putative	transport			PBANKA_0508500	0	0	2.11678e+06	1
	PBANKA_0717000	PF3D7_0415000	x	x	x				x	x	x		x	x	GET3	ATPase GET3	transport			PBANKA_0717000	0	0	813325	1
	PBANKA_0207000	PF3D7_0106300	x	x	x		x	x	x	x	x		x	x	SERCA	calcium-transporting ATPase	transport			PBANKA_0207000	0	346936	2.38339e+06	1	x
	PBANKA_0211900	PF3D7_0727800		x	x				x		x		x	x	N/A	cation transporting ATPase, putative	transport		10	PBANKA_0211900	0	0	1.16831e+06	1	x
	PBANKA_1017000	PF3D7_1427600									x		x	x	MIT3	CorA-like Mg2+ transporter protein, putative	transport			PBANKA_1017000	0	0	449971	1	x
	PBANKA_0505600	PF3D7_1021400		x	x		x			x	x		x	x	N/A	endomembrane protein 70, putative	transport			PBANKA_0505600	0	0	486007	1	x	x
	PBANKA_0414400	PF3D7_0316600	x		x		x	x	x	x			x	x	FNT	formate-nitrite transporter	transport			PBANKA_0414400	0	392483	258818	6	x
	PBANKA_0302500	PF3D7_0204700	x	x	x		x	x		x	x		x	x	HT1	hexose transporter	transport			PBANKA_0302500	558139	5.64873e+06	2.08719e+07	1	x
	PBANKA_0815700	PF3D7_0914700		x	x		x	x	x	x	x		x	x	MFR4	major facilitator superfamily-related transporter, putative	transport			PBANKA_0815700	0	501855	1.92186e+06	1	x
	PBANKA_0610400	PF3D7_1211900	x	x	x		x	x	x	x	x		x	x	ATP4	non-SERCA-type Ca2+ -transporting P-ATPase	transport		14	PBANKA_0610400	162270	0	1.41807e+06	1	x
	PBANKA_0706200	PF3D7_0824400		x				x	x	x	x		x		NT2	nucleoside transporter 2	transport			PBANKA_0706200	0	0	267455	1	x
	PBANKA_1107900	PF3D7_0508300		x	x				x	x	x		x	x	TPT	triose phosphate transporter	transport			PBANKA_1107900	0	1.38603e+06	671459	6	x
	PBANKA_1012800	PF3D7_1432100	x	x	x		x	x	x	x	x	x	x	x	N/A	voltage-dependent anion-selective channel protein, putative	transport			PBANKA_1012800	840852	9.56647e+06	1.08761e+07	3
	PBANKA_1449800	PF3D7_1235200			x					x			x	x	VP2	V-type K+-independent H+-translocating inorganic pyrophosphatase	transport			PBANKA_1449800	0	0	342854	1	x
	PBANKA_1234000	PF3D7_0519200		x	x		x				x		x	x	N/A	V-type proton ATPase 16 kDa proteolipid subunit	transport		14	PBANKA_1234000	0	521173	2.9749e+06	1	x
	PBANKA_1410400	PF3D7_1311900	x	x	x		x	x	x	x	x		x	x	N/A	V-type proton ATPase catalytic subunit A	transport		14	PBANKA_1410400	67137	0	1.25133e+06	1
	PBANKA_1223800	PF3D7_0806800	x	x	x		x	x	x	x	x		x	x	N/A	V-type proton ATPase subunit a, putative	transport		14	PBANKA_1223800	0	0	615887	1	x
	PBANKA_1003800	PF3D7_0406100	x	x	x		x	x	x	x	x		x	x	N/A	V-type proton ATPase subunit B, putative	transport		14	PBANKA_1003800	0	430765	3.46912e+06	1
	PBANKA_0621300			x											AKIT1	apicomplexan kinetochore protein 1	unknown			PBANKA_0621300	0	0	223797	1
	PBANKA_1116800	PF3D7_0617200		x	x		x	x	x	x	x		x	x	N/A	BFR1 domain-containing protein, putative	unknown			PBANKA_1116800	923415	659684	5.83495e+06	1
	PBANKA_0711700	PF3D7_0819100		x											N/A	BRIX domain, putative	unknown			PBANKA_0711700	0	0	261796	1
	PBANKA_1439100	PF3D7_1224200		x	x					x			x	x	N/A	BRO1 domain-containing protein, putative	unknown			PBANKA_1439100	0	0	902322	1
	PBANKA_0911400	PF3D7_1137300	x	x	x					x	x		x	x	N/A	CLPTM1 domain-containing protein, putative	unknown			PBANKA_0911400	0	1.88013e+06	1.22562e+06	6	x
	PBANKA_0941100	PF3D7_1105800	x	x	x		x	x	x	x	x		x	x	N/A	conserved Apicomplexan protein, unknown function	unknown			PBANKA_0941100	844057	1.11e+06	1.11594e+07	1	x
	PBANKA_1309600	PF3D7_1445800					x						x		N/A	conserved Plasmodium membrane protein, unknown function	unknown			PBANKA_1309600	0	282895	4.83774e+06	1	x
	PBANKA_1451800	PF3D7_1237200	x		x		x		x	x					N/A	conserved Plasmodium membrane protein, unknown function	unknown			PBANKA_1451800	0	1.72213e+06	615210	6	x
	PBANKA_1105300	PF3D7_0505700			x			x	x	x	x		x	x	N/A	conserved Plasmodium membrane protein, unknown function	unknown			PBANKA_1105300	0	0	855549	1	x	x
	PBANKA_1363300	PF3D7_1350500		x	x					x					N/A	conserved Plasmodium protein, unknown function	unknown			PBANKA_1363300	0	0	126098	1	x
	PBANKA_1135300	PF3D7_1359000		x	x					x				x	N/A	conserved Plasmodium protein, unknown function	unknown		4	PBANKA_1135300	0	2.61161e+06	462554	7	x
	PBANKA_1211700	PF3D7_1013300	x	x	x		x	x	x	x	x		x	x	N/A	conserved Plasmodium protein, unknown function	unknown			PBANKA_1211700	0	0	1.94905e+06	1	x
	PBANKA_1437200	PF3D7_1222100	x	x	x					x	x		x	x	N/A	conserved Plasmodium protein, unknown function	unknown			PBANKA_1437200	253023	0	1.99087e+06	1	x
	PBANKA_1452500	PF3D7_1237900	x	x			x	x		x	x		x	x	N/A	conserved Plasmodium protein, unknown function	unknown			PBANKA_1452500	0	638004	490524	6	x
	PBANKA_0709800	PF3D7_0821000	x	x				x	x	x	x		x	x	N/A	conserved Plasmodium protein, unknown function	unknown		19	PBANKA_0709800	0	6.32383e+06	2.00177e+06	6	x
	PBANKA_1117200	PF3D7_0618000		x			x	x	x	x			x		N/A	conserved Plasmodium protein, unknown function	unknown		9	PBANKA_1117200	0	0	590967	1	x
	PBANKA_0832100	PF3D7_1467600		x	x		x	x	x	x	x		x		N/A	conserved Plasmodium protein, unknown function	unknown			PBANKA_0832100	0	0	3.79419e+07	1		x
	PBANKA_0105300		x	x	x										N/A	conserved Plasmodium protein, unknown function	unknown			PBANKA_0105300	0	810483	980525	3
	PBANKA_0205200			x	x										N/A	conserved Plasmodium protein, unknown function	unknown			PBANKA_0205200	0	0	251797	1
	PBANKA_0524000	PF3D7_0423600		x	x					x	x		x	x	N/A	conserved Plasmodium protein, unknown function	unknown			PBANKA_0524000	901769	507550	1.49391e+06	5
	PBANKA_0915200	PF3D7_1133200		x				x	x	x	x				N/A	conserved Plasmodium protein, unknown function	unknown			PBANKA_0915200	0	0	843461	1
	PBANKA_0925900	PF3D7_1122400		x	x					x	x		x	x	N/A	conserved Plasmodium protein, unknown function	unknown			PBANKA_0925900	0	1.42541e+06	2.58263e+06	3
	PBANKA_0934600		x		x										N/A	conserved Plasmodium protein, unknown function	unknown			PBANKA_0934600	120214	0	172346	5
	PBANKA_1021600														N/A	conserved Plasmodium protein, unknown function	unknown			PBANKA_1021600	0	0	266221	1
	PBANKA_1120100	PF3D7_0621100	x	x	x		x			x	x		x	x	N/A	conserved Plasmodium protein, unknown function	unknown		9	PBANKA_1120100	0	0	790593	1
	PBANKA_1204900	PF3D7_1006700		x				x	x	x	x				N/A	conserved Plasmodium protein, unknown function	unknown			PBANKA_1204900	0	0	1.98046e+06	1
	PBANKA_1223000			x	x										N/A	conserved Plasmodium protein, unknown function	unknown			PBANKA_1223000	0	0	2.46366e+06	1
	PBANKA_1320400	PF3D7_1456700	x	x	x		x			x	x		x	x	N/A	conserved Plasmodium protein, unknown function	unknown		13	PBANKA_1320400	0	0	1.19082e+06	1
	PBANKA_1358700	PF3D7_1345800		x	x			x		x	x				N/A	conserved Plasmodium protein, unknown function	unknown			PBANKA_1358700	0	487889	1.1061e+06	3
	PBANKA_1404400	PF3D7_1305900							x	x					N/A	conserved Plasmodium protein, unknown function	unknown			PBANKA_1404400	0	0	700868	1
	PBANKA_1416800				x										N/A	conserved Plasmodium protein, unknown function	unknown			PBANKA_1416800	0	0	289463	1
	PBANKA_1451500	PF3D7_1236900	x	x	x					x	x		x	x	N/A	conserved Plasmodium protein, unknown function	unknown			PBANKA_1451500	295478	0	306761	5
	PBANKA_0806400	PF3D7_0318900	x	x	x						x				N/A	conserved protein, unknown function	unknown			PBANKA_0806400	1.04144e+06	1.09461e+06	1.90143e+06	4	x	x
	PBANKA_1343500	PF3D7_1328300		x	x			x	x	x	x		x	x	N/A	conserved protein, unknown function	unknown			PBANKA_1343500	0	0	1.40855e+06	1	x
	PBANKA_0930700	PF3D7_1117300			x		x	x	x	x	x		x	x	N/A	conserved protein, unknown function	unknown			PBANKA_0930700	0	0	1.22855e+06	1	x	x
	PBANKA_1452300	PF3D7_1237700	x	x	x		x	x	x	x	x	x	x	x	N/A	conserved protein, unknown function	unknown		14	PBANKA_1452300	0	1.4112e+06	981251	6	x
	PBANKA_1031800	PF3D7_1410700	x	x	x		x	x	x	x	x		x	x	N/A	conserved protein, unknown function	unknown			PBANKA_1031800	94262.3	0	732437	1		x
	PBANKA_0618600	PF3D7_0721100	x	x	x			x	x	x	x		x	x	N/A	conserved protein, unknown function	unknown			PBANKA_0618600	0	897117	3.57307e+06	1		x
	PBANKA_1404700	PF3D7_1306200	x	x	x		x	x	x	x	x		x	x	N/A	conserved protein, unknown function	unknown			PBANKA_1404700	0	0	1.40152e+06	1		x
	PBANKA_0827900	PF3D7_0927100	x	x	x		x			x	x		x	x	N/A	conserved protein, unknown function	unknown			PBANKA_0827900	4.04797e+06	5.35546e+06	4.67683e+06	4
	PBANKA_0801200	PF3D7_0703500	x	x	x		x	x	x	x	x		x	x	N/A	erythrocyte membrane-associated antigen	unknown		1	PBANKA_0801200	109025	0	1.70493e+06	1
	PBANKA_1441000	PF3D7_1226100									x	x	x		HAD3	haloacid dehalogenase-like hydrolase, putative	unknown		8	PBANKA_1441000	146744	0	2.6302e+07	1
	PBANKA_1315800	PF3D7_1452100		x					x						LRR3	leucine-rich repeat protein	unknown		11	PBANKA_1315800	467403	374114	413125	4
	PBANKA_1102200	PF3D7_0502400	x	x						x	x			x	MSP8	merozoite surface protein 8	unknown		4	PBANKA_1102200	0	0	106407	1	x	x
	PBANKA_0906300	PF3D7_1142700		x	x					x	x		x	x	N/A	methyltransferase, putative	unknown			PBANKA_0906300	0	0	502949	1
	PBANKA_0407500	PF3D7_0309300		x	x					x	x			x	N/A	N2227-like protein, putative	unknown			PBANKA_0407500	0	0	352585	1	x
	PBANKA_1424300	PF3D7_0813300	x	x	x			x	x	x	x		x	x	N/A	NPL domain-containing protein, putative	unknown		13	PBANKA_1424300	0	173523	4.01109e+06	1
	PBANKA_1454600		x	x											NUP269	nucleoporin NUP269	unknown			PBANKA_1454600	0	0	299279	1
	PBANKA_0209200	PF3D7_0103900	x	x	x		x	x		x	x		x	x	PIESP15	parasite-infected erythrocyte surface protein	unknown			PBANKA_0209200	0	457246	2.98617e+06	1	x	x
	PBANKA_0408500	PF3D7_0310400	x	x	x		x	x	x	x			x	x	PIESP1	parasite-infected erythrocyte surface protein	unknown			PBANKA_0408500	418766	370504	451911	4		x
	PBANKA_0610600	PF3D7_1212100			x		x		x		x		x	x	PPP1	peripheral plastid protein 1, putative	unknown			PBANKA_0610600	202631	0	531843	2	x
	PBANKA_0707400	PF3D7_0823200	x	x	x		x	x	x	x	x		x	x	N/A	RNA-binding protein, putative	unknown			PBANKA_0707400	0	486990	1.51706e+06	3
	PBANKA_0830000	PF3D7_0929200	x	x	x		x	x	x	x			x	x	N/A	RNA-binding protein, putative	unknown			PBANKA_0830000	236027	0	1.03959e+06	2
	PBANKA_1345800	PF3D7_1434500		x	x		x	x		x	x			x	N/A	RNA-binding protein, putative	unknown		4	PBANKA_1345800	0	2.6972e+06	1.0362e+07	1
	PBANKA_1459900	PF3D7_1246800	x	x	x		x	x	x	x			x	x	SRPRB	signal recognition particle receptor subunit beta, putative	unknown			PBANKA_1459900	0	2.041e+06	2.15168e+06	3	x
	PBANKA_0906900	PF3D7_1241900	x						x	x	x				N/A	tetratricopeptide repeat protein, putative	unknown		2	PBANKA_0906900	296907	0	708044	2
	PBANKA_0522500	PF3D7_0422100		x	x		x	x	x		x		x	x	N/A	transmembrane emp24 domain-containing protein, putative	unknown			PBANKA_0522500	683532	775695	3.48367e+06	2	x	x
	PBANKA_0835500	PF3D7_0934700								x	x				N/A	UBX domain-containing protein, putative	unknown		10	PBANKA_0835500	0	0	287724	1
	PBANKA_0622800	PF3D7_0725300		x	x				x	x	x		x		N/A	WD repeat-containing protein, putative	unknown			PBANKA_0622800	0	0	187553	1
	PBANKA_0921900			x											N/A	WD repeat-containing protein, putative	unknown			PBANKA_0921900	0	789480	485764	6
	sporozoite specific
	erythrocyte invasive stages/sporozoites
	oocyst specific
	cluster_TC		indicate groups obtained by clustering proteins on the basis of their expression profile at 5, 8 and 12 days
